# Supplementary material for: Crystal structure of bis­(N,N′-di­methyl­thio­urea-κS)bis­(thio­cyanato-κN)cobalt(II)
Source: Acta Crystallogr E Crystallogr Commun. 2020 Aug 18;76(Pt 9):1476–81. doi: 10.1107/S2056989020011111 (PMC7472772; doi:10.1107/S2056989020011111)
Supplement: Supplementary file 1 [file e-76-01476-sup1.cif]

##############################################################################
#                                                                            #
# This CIF contains the data in a paper accepted for publication in          #
# Acta Crystallographica Section E. It conforms to the requirements of       #
# Notes for Authors for Acta Crystallographica Section E, and has been       #
# peer reviewed under the auspices of the IUCr Commission on Journals.       #
#                                                                            #
# Full details of the Crystallographic Information File format               #
# are given in the paper "The Crystallographic Information File (CIF):       #
# a New Standard Archive File for Crystallography" by S. R. Hall, F. H.      #
# Allen and I. D. Brown [Acta Cryst. (1991), A47, 655-685].                  #
#                                                                            #
# The current version of the core CIF dictionary is obtainable from          #
# ftp://ftp.iucr.org/pub/cif_core.dic.                                       #
#                                                                            #
# Software is freely available for graphical display of the structure(s)     #
# in this CIF. For information consult the CIF software page                 #
# http://www.iucr.org/resources/cif/software.                                #
#                                                                            #
# This file may be used for bona fide research purposes within the           #
# scientific community so long as proper attribution is given to the journal # 
# article from which it was obtained.                                        #
#                                                                            #
##############################################################################
data_I
_audit_creation_method     'SHELXL-2018/3'
_journal_date_recd_electronic     2020-08-10
_journal_date_accepted     2020-08-12
_journal_name_full     'Acta Crystallographica, Section E'
_journal_year     2020
_journal_volume     76
_journal_issue      9
_journal_page_first     1476
_journal_page_last     1481
_journal_paper_category     GM
_journal_paper_doi     10.1107/S2056989020011111
_journal_coeditor_code     TX2032
_publ_contact_author_name     'Aleksej Jochim'
_publ_contact_author_address
;
Institut f\"ur Anorganische Chemie,
Christian-Albrechts-Universit\"at Kiel,
Max-Eyth-Str. 2,
D-24118 Kiel,
Germany
;
_publ_contact_author_email     'ajochim@ac.uni-kiel.de'
_publ_contact_author_fax     ?
_publ_contact_author_phone     ?
_publ_section_title
;\
Crystal structure of
bis(<i>N</i>,<i>N</i>'-dimethylthiourea-\k<i>S</i>)bis(thiocyanato-\
\k<i>N</i>)cobalt(II)
;
loop_
    _publ_author_name
    _publ_author_footnote
    _publ_author_address
    'Jochim, Aleksej' .
;
Institut f\"ur Anorganische Chemie,
Christian-Albrechts-Universit\"at Kiel,
Max-Eyth-Str. 2,
D-24118 Kiel,
Germany
;
    'Radulovic, Rastko' .
;
Institut f\"ur Anorganische Chemie,
Christian-Albrechts-Universit\"at Kiel,
Max-Eyth-Str. 2,
D-24118 Kiel,
Germany
;
    'Jess, Inke' .
;
Institut f\"ur Anorganische Chemie,
Christian-Albrechts-Universit\"at Kiel,
Max-Eyth-Str. 2,
D-24118 Kiel,
Germany
;
    'N\"ather, Christian' .
;
Institut f\"ur Anorganische Chemie,
Christian-Albrechts-Universit\"at Kiel,
Max-Eyth-Str. 2,
D-24118 Kiel,
Germany
;
_publ_section_synopsis
;
In the crystal structure of the title compound,
Co(NCS)~2~(<i>N</i>,<i>N</i>'-dimethylthiourea)~2~, discrete tetrahedral
complexes are found in which the thiocyanate anions are N-terminally
coordinated, while the coligands are S-terminally coordinated and  are
connected <i>via</i> weak hydrogen bonds into a three-dimensional structure.
;
_chemical_name_systematic
;\
Bis(<i>N</i>,<i>N</i>'-dimethylthiourea-\k<i>S</i>)bis(thiocyanato-\
\k<i>N</i>)cobalt(II)
;
_chemical_name_common     ?
_chemical_formula_moiety     'C8 H16 Co N6 S4'
_chemical_formula_sum     'C8 H16 Co N6 S4'
_chemical_formula_iupac     '[Co (C3 H8 N2 S1)2 (N C S)2]'
_chemical_formula_weight     383.44
_chemical_melting_point     ?
_space_group_crystal_system     monoclinic
_space_group_name_H-M_alt     'C 2/c'
_space_group_name_Hall     '-C 2yc'
loop_
    _space_group_symop_operation_xyz
    'x, y, z'
    '-x, y, -z+1/2'
    'x+1/2, y+1/2, z'
    '-x+1/2, y+1/2, -z+1/2'
    '-x, -y, -z'
    'x, -y, z-1/2'
    '-x+1/2, -y+1/2, -z'
    'x+1/2, -y+1/2, z-1/2'
_cell_length_a     16.8070(8)
_cell_length_b     14.4212(6)
_cell_length_c     15.5669(9)
_cell_angle_alpha     90
_cell_angle_beta     118.744(4)
_cell_angle_gamma     90
_cell_volume     3308.1(3)
_cell_formula_units_Z     8
_cell_measurement_reflns_used     3218
_cell_measurement_theta_min     2.036
_cell_measurement_theta_max     26.044
_cell_measurement_temperature     200(2)
_exptl_crystal_description     block
_exptl_crystal_colour     blue
_exptl_crystal_size_max     0.10
_exptl_crystal_size_mid     0.08
_exptl_crystal_size_min     0.07
_exptl_crystal_density_diffrn     1.540
_exptl_crystal_density_meas     ?
_exptl_crystal_density_method     ?
_exptl_crystal_F_000     1576
_exptl_absorpt_coefficient_mu     1.537
_exptl_absorpt_correction_type     none
_exptl_absorpt_process_details     ?
_exptl_absorpt_correction_T_min     ?
_exptl_absorpt_correction_T_max     ?
_diffrn_ambient_temperature     200(2)
_diffrn_source     ?
_diffrn_radiation_type     MoK\a
_diffrn_radiation_wavelength     0.71073
_diffrn_measurement_device_type     'Stoe IPDS-2'
_diffrn_measurement_method     'Omega scans'
_diffrn_detector_area_resol_mean     ?
_diffrn_reflns_number     3218
_diffrn_reflns_av_R_equivalents     ?
_diffrn_reflns_av_unetI/netI     0.0237
_diffrn_reflns_theta_min     2.036
_diffrn_reflns_theta_max     26.044
_diffrn_reflns_theta_full     25.242
_diffrn_measured_fraction_theta_max     0.987
_diffrn_measured_fraction_theta_full     0.986
_diffrn_reflns_limit_h_min     -20
_diffrn_reflns_limit_h_max     19
_diffrn_reflns_limit_k_min     -17
_diffrn_reflns_limit_k_max     17
_diffrn_reflns_limit_l_min     -2
_diffrn_reflns_limit_l_max     19
_refine_special_details
;
 Refined as a 2-component twin.
;
_reflns_number_total     3218
_reflns_number_gt     2767
_reflns_threshold_expression     'I > 2\s(I)'
_refine_ls_structure_factor_coef     Fsqd
_refine_ls_matrix_type     full
_refine_ls_R_factor_all     0.0454
_refine_ls_R_factor_gt     0.0391
_refine_ls_wR_factor_gt     0.1013
_refine_ls_wR_factor_ref     0.1054
_refine_ls_goodness_of_fit_ref     1.067
_refine_ls_restrained_S_all     1.067
_refine_ls_number_reflns     3218
_refine_ls_number_parameters     178
_refine_ls_number_restraints     0
_refine_ls_hydrogen_treatment     constr
_refine_ls_weighting_scheme     calc
_refine_ls_weighting_details
              'w=1/[\s^2^(Fo^2^)+(0.0632P)^2^+1.3645P] where P=(Fo^2^+2Fc^2^)/3'
_atom_sites_solution_hydrogens     mixed
_atom_sites_solution_primary     ?
_atom_sites_solution_secondary     ?
_refine_ls_shift/su_max     0.001
_refine_ls_shift/su_mean     0.000
_refine_diff_density_max     0.716
_refine_diff_density_min     -0.397
_refine_ls_extinction_method     none
_refine_ls_extinction_coef     .
loop_
    _atom_type_symbol
    _atom_type_description
    _atom_type_scat_dispersion_real
    _atom_type_scat_dispersion_imag
    _atom_type_scat_source
    'C' 'C' 0.0033 0.0016
                         'International Tables Vol C Tables 4.2.6.8 and 6.1.1.4'
    'H' 'H' 0.0000 0.0000
                         'International Tables Vol C Tables 4.2.6.8 and 6.1.1.4'
    'N' 'N' 0.0061 0.0033
                         'International Tables Vol C Tables 4.2.6.8 and 6.1.1.4'
    'S' 'S' 0.1246 0.1234
                         'International Tables Vol C Tables 4.2.6.8 and 6.1.1.4'
    'Co' 'Co' 0.3494 0.9721
                         'International Tables Vol C Tables 4.2.6.8 and 6.1.1.4'
_computing_data_collection
;
X-AREA (Stoe & Cie, 2002)
;
_computing_cell_refinement
;
X-AREA (Stoe & Cie, 2002)
;
_computing_data_reduction
;
X-AREA (Stoe & Cie, 2002)
;
_computing_structure_solution
;
SHELXS97 (Sheldrick, 2008)
;
_computing_structure_refinement
;
<i>SHELXL2018/3</i> (Sheldrick, 2015)
;
_computing_molecular_graphics
;
XP (Sheldrick, 2008) and DIAMOND (Brandenburg & Putz, 1999)
;
_computing_publication_material
;
Publcif (Westrip, 2010)
;
loop_
    _atom_site_type_symbol
    _atom_site_label
    _atom_site_fract_x
    _atom_site_fract_y
    _atom_site_fract_z
    _atom_site_U_iso_or_equiv
    _atom_site_adp_type
    _atom_site_calc_flag
    _atom_site_occupancy
    _atom_site_disorder_assembly
    _atom_site_disorder_group
    Co Co1 0.500000 0.35611(3) 0.750000 0.04070(15) Uani d 1 . .
    Co Co2 0.000000 0.64084(3) 0.250000 0.04322(15) Uani d 1 . .
    N N1 0.38555(14) 0.28706(15) 0.69242(15) 0.0454(5) Uani d 1 . .
    C C1 0.30981(16) 0.26507(16) 0.65171(17) 0.0399(5) Uani d 1 . .
    S S1 0.20412(4) 0.23531(6) 0.59318(5) 0.0602(2) Uani d 1 . .
    N N2 0.11433(14) 0.70960(15) 0.30776(16) 0.0488(5) Uani d 1 . .
    C C2 0.19017(16) 0.73153(16) 0.34319(17) 0.0414(5) Uani d 1 . .
    S S2 0.29563(4) 0.76089(6) 0.39174(6) 0.0609(2) Uani d 1 . .
    S S11 0.52044(4) 0.43897(5) 0.88607(5) 0.05212(19) Uani d 1 . .
    C C11 0.41958(16) 0.49900(16) 0.84464(17) 0.0404(5) Uani d 1 . .
    N N11 0.41916(14) 0.58993(14) 0.85125(16) 0.0464(5) Uani d 1 . .
    H H11 0.366818 0.618316 0.831086 0.056 Uiso d 1 . .
    C C12 0.5004(2) 0.64714(19) 0.8938(3) 0.0603(7) Uani d 1 . .
    H H12A 0.539073 0.629383 0.962335 0.090 Uiso calc 1 . .
    H H12B 0.483201 0.712509 0.890419 0.090 Uiso calc 1 . .
    H H12C 0.533658 0.638091 0.857165 0.090 Uiso calc 1 . .
    N N12 0.34179(14) 0.45328(15) 0.80762(17) 0.0525(5) Uani d 1 . .
    H H12 0.346693 0.392461 0.809838 0.063 Uiso d 1 . .
    C C13 0.25300(16) 0.4945(2) 0.7730(2) 0.0596(7) Uani d 1 . .
    H H13A 0.247660 0.518724 0.828810 0.089 Uiso calc 1 . .
    H H13B 0.206126 0.447472 0.738940 0.089 Uiso calc 1 . .
    H H13C 0.245126 0.545309 0.727713 0.089 Uiso calc 1 . .
    S S21 -0.01638(5) 0.55786(6) 0.36690(6) 0.0628(2) Uani d 1 . .
    C C21 0.08297(16) 0.49509(18) 0.42795(17) 0.0448(5) Uani d 1 . .
    N N21 0.08038(14) 0.40531(15) 0.43729(16) 0.0494(5) Uani d 1 . .
    H H21 0.131208 0.377325 0.478147 0.059 Uiso d 1 . .
    C C22 -0.0021(2) 0.3505(2) 0.3986(3) 0.0710(9) Uani d 1 . .
    H H22A -0.037573 0.369132 0.430511 0.107 Uiso calc 1 . .
    H H22B 0.013644 0.284667 0.411331 0.107 Uiso calc 1 . .
    H H22C -0.037934 0.360733 0.327816 0.107 Uiso calc 1 . .
    N N22 0.16179(14) 0.53884(16) 0.46741(18) 0.0562(6) Uani d 1 . .
    H H22 0.158916 0.599750 0.468078 0.067 Uiso d 1 . .
    C C23 0.24956(16) 0.4953(2) 0.5241(2) 0.0584(7) Uani d 1 . .
    H H23A 0.254623 0.471054 0.585312 0.088 Uiso calc 1 . .
    H H23B 0.297563 0.541035 0.538953 0.088 Uiso calc 1 . .
    H H23C 0.255899 0.444206 0.486232 0.088 Uiso calc 1 . .
loop_
    _atom_site_aniso_label
    _atom_site_aniso_U_11
    _atom_site_aniso_U_22
    _atom_site_aniso_U_33
    _atom_site_aniso_U_12
    _atom_site_aniso_U_13
    _atom_site_aniso_U_23
    Co1 0.0279(2) 0.0390(3) 0.0494(3) 0.000 0.0138(2) 0.000
    Co2 0.0258(2) 0.0420(3) 0.0532(3) 0.000 0.0121(2) 0.000
    N1 0.0382(11) 0.0428(11) 0.0500(11) -0.0038(9) 0.0171(9) 0.0013(9)
    C1 0.0369(12) 0.0355(11) 0.0441(11) -0.0007(9) 0.0169(10) 0.0046(9)
    S1 0.0349(4) 0.0658(5) 0.0642(4) -0.0127(3) 0.0112(3) 0.0176(3)
    N2 0.0359(11) 0.0480(12) 0.0564(12) -0.0041(9) 0.0173(9) -0.0074(9)
    C2 0.0343(12) 0.0383(12) 0.0472(12) -0.0009(9) 0.0162(10) -0.0027(10)
    S2 0.0338(4) 0.0657(5) 0.0756(5) -0.0133(3) 0.0202(3) -0.0155(4)
    S11 0.0319(3) 0.0517(4) 0.0584(4) 0.0053(3) 0.0103(3) -0.0126(3)
    C11 0.0342(12) 0.0430(13) 0.0427(11) -0.0007(9) 0.0174(10) -0.0042(9)
    N11 0.0359(10) 0.0408(11) 0.0594(12) 0.0012(8) 0.0204(9) 0.0004(9)
    C12 0.0480(16) 0.0447(15) 0.0811(19) -0.0081(12) 0.0252(14) 0.0004(13)
    N12 0.0337(11) 0.0430(11) 0.0722(14) -0.0023(9) 0.0185(10) -0.0081(10)
    C13 0.0315(15) 0.065(2) 0.0759(18) 0.0008(11) 0.0205(13) -0.0055(14)
    S21 0.0330(3) 0.0697(5) 0.0821(5) 0.0105(3) 0.0248(3) 0.0292(4)
    C21 0.0336(12) 0.0530(15) 0.0435(12) -0.0003(10) 0.0152(10) 0.0039(10)
    N21 0.0381(11) 0.0438(12) 0.0560(12) -0.0009(9) 0.0145(10) -0.0041(9)
    C22 0.0503(18) 0.0550(18) 0.094(2) -0.0149(14) 0.0233(16) -0.0172(16)
    N22 0.0337(11) 0.0455(12) 0.0771(15) 0.0016(9) 0.0169(11) 0.0117(11)
    C23 0.0309(15) 0.061(2) 0.0665(16) 0.0046(11) 0.0103(12) 0.0036(13)
_geom_special_details
;
 All esds (except the esd in the dihedral angle between two l.s. planes)
 are estimated using the full covariance matrix.  The cell esds are taken
 into account individually in the estimation of esds in distances, angles
 and torsion angles; correlations between esds in cell parameters are only
 used when they are defined by crystal symmetry.  An approximate (isotropic)
 treatment of cell esds is used for estimating esds involving l.s. planes.
;
loop_
    _geom_bond_atom_site_label_1
    _geom_bond_atom_site_label_2
    _geom_bond_site_symmetry_2
    _geom_bond_distance
    _geom_bond_publ_flag
    Co1 N1 2_656 1.959(2) ?
    Co1 N1 . 1.959(2) ?
    Co1 S11 . 2.3093(7) ?
    Co1 S11 2_656 2.3093(7) ?
    Co2 N2 2 1.955(2) ?
    Co2 N2 . 1.955(2) ?
    Co2 S21 . 2.3024(8) ?
    Co2 S21 2 2.3024(8) ?
    N1 C1 . 1.161(3) ?
    C1 S1 . 1.616(2) ?
    N2 C2 . 1.163(3) ?
    C2 S2 . 1.614(2) ?
    S11 C11 . 1.728(2) ?
    C11 N11 . 1.316(3) ?
    C11 N12 . 1.323(3) ?
    N11 C12 . 1.454(4) ?
    N12 C13 . 1.448(3) ?
    S21 C21 . 1.728(3) ?
    C21 N21 . 1.306(3) ?
    C21 N22 . 1.322(3) ?
    N21 C22 . 1.451(4) ?
    N22 C23 . 1.448(3) ?
loop_
    _geom_angle_atom_site_label_1
    _geom_angle_atom_site_label_2
    _geom_angle_atom_site_label_3
    _geom_angle_site_symmetry_1
    _geom_angle_site_symmetry_3
    _geom_angle
    _geom_angle_publ_flag
    N1 Co1 N1 2_656 . 118.89(13) ?
    N1 Co1 S11 2_656 . 99.39(6) ?
    N1 Co1 S11 . . 111.28(6) ?
    N1 Co1 S11 2_656 2_656 111.28(6) ?
    N1 Co1 S11 . 2_656 99.39(6) ?
    S11 Co1 S11 . 2_656 117.68(4) ?
    N2 Co2 N2 2 . 119.05(13) ?
    N2 Co2 S21 2 . 99.35(7) ?
    N2 Co2 S21 . . 111.39(7) ?
    N2 Co2 S21 2 2 111.39(7) ?
    N2 Co2 S21 . 2 99.35(7) ?
    S21 Co2 S21 . 2 117.37(5) ?
    C1 N1 Co1 . . 165.2(2) ?
    N1 C1 S1 . . 178.9(2) ?
    C2 N2 Co2 . . 165.2(2) ?
    N2 C2 S2 . . 179.3(2) ?
    C11 S11 Co1 . . 103.32(8) ?
    N11 C11 N12 . . 119.3(2) ?
    N11 C11 S11 . . 120.75(18) ?
    N12 C11 S11 . . 119.95(18) ?
    C11 N11 C12 . . 124.2(2) ?
    C11 N12 C13 . . 125.6(2) ?
    C21 S21 Co2 . . 104.82(8) ?
    N21 C21 N22 . . 120.1(2) ?
    N21 C21 S21 . . 120.37(18) ?
    N22 C21 S21 . . 119.5(2) ?
    C21 N21 C22 . . 124.8(2) ?
    C21 N22 C23 . . 125.1(2) ?
loop_
    _geom_hbond_atom_site_label_D
    _geom_hbond_atom_site_label_H
    _geom_hbond_atom_site_label_A
    _geom_hbond_site_symmetry_A
    _geom_hbond_distance_DH
    _geom_hbond_distance_HA
    _geom_hbond_distance_DA
    _geom_hbond_angle_DHA
    _geom_hbond_publ_flag
    N11 H11 S1 4_556 0.88 2.65 3.341(2) 136.4 yes
    N12 H12 N1 . 0.88 2.69 3.282(3) 125.8 yes
    N12 H12 S2 6_566 0.88 2.88 3.582(2) 137.7 yes
    C13 H13B S21 5_566 0.98 2.80 3.578(3) 136.8 yes
    N21 H21 S1 . 0.88 2.61 3.372(2) 146.0 yes
    C22 H22A S2 3_445 0.98 3.01 3.591(3) 119.5 yes
    C22 H22A S21 5_566 0.98 3.02 3.752(4) 132.4 yes
    N22 H22 S2 7_566 0.88 2.79 3.486(3) 137.1 yes
_shelx_space_group_comment
;
The symmetry employed for this shelxl refinement is uniquely defined
by the following loop, which should always be used as a source of
symmetry information in preference to the above space-group names.
They are only intended as comments.
;
_shelx_estimated_absorpt_T_min     ?
_shelx_estimated_absorpt_T_max     ?
_shelx_hkl_file
;
   8   0   0 3123217   11128  -2
   8   0   0 3123217   11128   1
  12   0   0 1434404    7269  -2
  12   0   0 1434404    7269   1
  14   0   0 1404557    7076  -2
  14   0   0 1404557    7076   1
  16   0   0  312560    4310  -2
  16   0   0  312560    4310   1
  18   0   0   12222    3023  -2
  18   0   0   12222    3023   1
   3  -1   0    3080    3351  -2
   3   1   0    3080    3351   1
   5  -1   0    6552    2545  -2
   5   1   0    6552    2545   1
   7  -1   0   16110    2516  -2
   7   1   0   16110    2516   1
   9  -1   0   10695    2045  -2
   9   1   0   10695    2045   1
  11  -1   0   43277    1785  -2
  11   1   0   43277    1785   1
  13  -1   0    7473    1678  -2
  13   1   0    7473    1678   1
  15  -1   0   10749    1618  -2
  15   1   0   10749    1618   1
  17  -1   0    9512    1499  -2
  17   1   0    9512    1499   1
   4  -2   0  241456    8814  -2
   4   2   0  241456    8814   1
   6  -2   0  728609   15293  -2
   6   2   0  728609   15293   1
   8  -2   0 1164998   43724  -2
   8   2   0 1164998   43724   1
  10  -2   0 4029049   12286  -2
  10   2   0 4029049   12286   1
  12  -2   0 2946949   94784  -2
  12   2   0 2946949   94784   1
  14  -2   0  252955    3313  -2
  14   2   0  252955    3313   1
  16  -2   0  242713    9552  -2
  16   2   0  242713    9552   1
  18  -2   0   73127    2226  -2
  18   2   0   73127    2226   1
   3  -3   0     901    4760  -2
   3   3   0     901    4760   1
   5  -3   0   25900    2246  -2
   5   3   0   25900    2246   1
   7  -3   0   12059    1541  -2
   7   3   0   12059    1541   1
   9  -3   0    1961    1787  -2
   9   3   0    1961    1787   1
  11  -3   0   10597    2124  -2
  11   3   0   10597    2124   1
  13  -3   0    1053    2058  -2
  13   3   0    1053    2058   1
  15  -3   0       7    1523  -2
  15   3   0       7    1523   1
  17  -3   0     868    2047  -2
  17   3   0     868    2047   1
   4  -4   0 1423728  113857  -2
   4   4   0 1423728  113857   1
   6  -4   0 2954078  169467  -2
   6   4   0 2954078  169467   1
  10  -4   0   64311    1810  -2
  10   4   0   64311    1810   1
  12  -4   0 2322252   98097  -2
  12   4   0 2322252   98097   1
  14  -4   0  524864    9683  -2
  14   4   0  524864    9683   1
  16  -4   0  217104    3345  -2
  16   4   0  217104    3345   1
   5  -5   0    4872    2318  -2
   5   5   0    4872    2318   1
   7  -5   0   12803    1376  -2
   7   5   0   12803    1376   1
   9  -5   0   11817    1576  -2
   9   5   0   11817    1576   1
  11  -5   0    2450    1892  -2
  11   5   0    2450    1892   1
  13  -5   0    6047    2502  -2
  13   5   0    6047    2502   1
  15  -5   0   15777    2330  -2
  15   5   0   15777    2330   1
  17  -5   0    1672    2058  -2
  17   5   0    1672    2058   1
   4  -6   0  300016    4824  -2
   4   6   0  300016    4824   1
   6  -6   0   42078    1843  -2
   6   6   0   42078    1843   1
   8  -6   0 2738895   57317  -2
   8   6   0 2738895   57317   1
  10  -6   0  412049    3860  -2
  10   6   0  412049    3860   1
  12  -6   0 1556675   18597  -2
  12   6   0 1556675   18597   1
  14  -6   0    6336    2547  -2
  14   6   0    6336    2547   1
  16  -6   0  159673    3536  -2
  16   6   0  159673    3536   1
   5  -7   0     233    1690  -2
   5   7   0     233    1690   1
   7  -7   0    1120    1284  -2
   7   7   0    1120    1284   1
   9  -7   0    7693    1316  -2
   9   7   0    7693    1316   1
  11  -7   0    3426    1529  -2
  11   7   0    3426    1529   1
  13  -7   0   10391    1658  -2
  13   7   0   10391    1658   1
  15  -7   0    4919    2570  -2
  15   7   0    4919    2570   1
   4  -8   0  419606    6400  -2
   4   8   0  419606    6400   1
   6  -8   0   60747    2511  -2
   6   8   0   60747    2511   1
   8  -8   0  216098    5593  -2
   8   8   0  216098    5593   1
  10  -8   0  813006   11333  -2
  10   8   0  813006   11333   1
  12  -8   0   14838    1477  -2
  12   8   0   14838    1477   1
  14  -8   0  265373    3120  -2
  14   8   0  265373    3120   1
  16  -8   0  282171    3342  -2
  16   8   0  282171    3342   1
   1  -9   0   23222    2316  -2
   1   9   0   23222    2316   1
   3  -9   0   15484    2041  -2
   3   9   0   15484    2041   1
   5  -9   0    -225    1701  -2
   5   9   0    -225    1701   1
   7  -9   0   13656    1311  -2
   7   9   0   13656    1311   1
   9  -9   0    4022    1202  -2
   9   9   0    4022    1202   1
  11  -9   0    1664    1279  -2
  11   9   0    1664    1279   1
  13  -9   0     754    1423  -2
  13   9   0     754    1423   1
  15  -9   0    5112    1758  -2
  15   9   0    5112    1758   1
   0 -10   0 3581984    9842  -2
   0  10   0 3581984    9842   1
   2 -10   0 1008127    6079  -2
   2  10   0 1008127    6079   1
   4 -10   0 3947479   41908  -2
   4  10   0 3947479   41908   1
   6 -10   0 6432588   13380  -2
   6  10   0 6432588   13380   1
   8 -10   0  333956    7614  -2
   8  10   0  333956    7614   1
  10 -10   0 1292300   33976  -2
  10  10   0 1292300   33976   1
  12 -10   0   25592    1421  -2
  12  10   0   25592    1421   1
  14 -10   0  238361    2850  -2
  14  10   0  238361    2850   1
   1 -11   0     843    1665  -2
   1  11   0     843    1665   1
   3 -11   0    8950    1772  -2
   3  11   0    8950    1772   1
   5 -11   0    2127    1630  -2
   5  11   0    2127    1630   1
   7 -11   0    1215    1025  -2
   7  11   0    1215    1025   1
   9 -11   0     519    1061  -2
   9  11   0     519    1061   1
  11 -11   0    2551    1303  -2
  11  11   0    2551    1303   1
  13 -11   0    5144    1348  -2
  13  11   0    5144    1348   1
   0 -12   0   10163    2058  -2
   0  12   0   10163    2058   1
   2 -12   0  250970    4053  -2
   2  12   0  250970    4053   1
   4 -12   0   12081    2444  -2
   4  12   0   12081    2444   1
   6 -12   0  339287    2005  -2
   6  12   0  339287    2005   1
   8 -12   0  369172    3388  -2
   8  12   0  369172    3388   1
  10 -12   0   51109    1461  -2
  10  12   0   51109    1461   1
  12 -12   0    3331    1478  -2
  12  12   0    3331    1478   1
   1 -13   0   50935    2182  -2
   1  13   0   50935    2182   1
   3 -13   0    7624    1095  -2
   3  13   0    7624    1095   1
   5 -13   0   11334    1275  -2
   5  13   0   11334    1275   1
   7 -13   0    2290    1130  -2
   7  13   0    2290    1130   1
   9 -13   0    4416    1282  -2
   9  13   0    4416    1282   1
  11 -13   0    5081    1323  -2
  11  13   0    5081    1323   1
   0 -14   0  915249    5468  -2
   0  14   0  915249    5468   1
   2 -14   0 1198639   19786  -2
   2  14   0 1198639   19786   1
   4 -14   0  706384   15905  -2
   4  14   0  706384   15905   1
   6 -14   0  131799    4028  -2
   6  14   0  131799    4028   1
   8 -14   0  946977   15841  -2
   8  14   0  946977   15841   1
  10 -14   0  246103    7585  -2
  10  14   0  246103    7585   1
   1 -15   0    3995    1258  -2
   1  15   0    3995    1258   1
   3 -15   0    1736     964  -2
   3  15   0    1736     964   1
   5 -15   0    2921    1059  -2
   5  15   0    2921    1059   1
   7 -15   0     666    1034  -2
   7  15   0     666    1034   1
   9 -15   0    4185    1248  -2
   9  15   0    4185    1248   1
   0 -16   0   16845    5210  -2
   0  16   0   16845    5210   1
   2 -16   0    4110    1025  -2
   2  16   0    4110    1025   1
   4 -16   0   65212    2488  -2
   4  16   0   65212    2488   1
   6 -16   0    9517    1446  -2
   6  16   0    9517    1446   1
   1 -17   0    1883    1285  -2
   1  17   0    1883    1285   1
   3 -17   0    1771    1095  -2
   3  17   0    1771    1095   1
   5 -17   0     219    1020  -2
   5  17   0     219    1020   1
 -17   1   1   12671    2115   1
 -15   1   1   23134    1978   1
 -13   1   1   25175    2380   1
 -11   1   1   15734    1610   1
  -9   1   1    2292    1540   1
  -7   1   1    3312    1704   1
  -5   1   1  372412    3374   1
  -3   1   1   91415    2743   1
  -1   1   1   42092    3088   1
   1   1   1   56197    3274   1
   3   1   1  299555    4718   1
   5   1   1  121968    3336   1
   7   1   1    1232    2344   1
   9   1   1    7912    2959   1
  11   1   1   65746    2320   1
  13   1   1   36070    1725   1
  15   1   1   39633    3120   1
  17   1   1   32228    1946   1
 -18   2   1   76910    2178   1
 -16   2   1  200147    4471   1
 -14   2   1  119291    2117   1
 -12   2   1  693222   18622   1
 -10   2   1 1217195   17338   1
  -8   2   1 2876721   11579   1
  -4   2   1 1423472   25023   1
   2   2   1 2278057   20707   1
   8   2   1 2084739   10228   1
  10   2   1  494426    4618   1
  12   2   1  314305    3602   1
  14   2   1  126764    4535   1
  16   2   1  138697    3055   1
 -17   3   1   88505    5050   1
 -15   3   1   66889    3409   1
 -13   3   1  140983    2208   1
 -11   3   1   99738    1992   1
  -9   3   1    1979    1613   1
  -7   3   1   57831    1767   1
  -5   3   1 1148942   27614   1
  -3   3   1  340131    4527   1
  -1   3   1    2895    2456   1
   1   3   1   46796    3320   1
   3   3   1 1014303   26218   1
   5   3   1  997935   21980   1
   7   3   1    3588    1704   1
   9   3   1  227976    5033   1
  11   3   1  307505    6162   1
  13   3   1  207914    3956   1
  15   3   1  224894    4310   1
  17   3   1  112052    2344   1
 -18   4   1   29715    1932   1
 -16   4   1  313214    3110   1
 -14   4   1   16117    1352   1
 -12   4   1   50925    1493   1
 -10   4   1  182101    2592   1
  -8   4   1  227463    5642   1
  -6   4   1  462683   15568   1
  -4   4   1 1827576   15277   1
  -2   4   1   57057    4760   1
   0   4   1  151616    5210   1
   2   4   1  273524    3597   1
   4   4   1  518266    9429   1
   6   4   1  873241    5775   1
   8   4   1  318710    5237   1
  10   4   1   33957    1921   1
  12   4   1   27484    2062   1
  14   4   1   48089    2138   1
  16   4   1   83241    3345   1
 -17   5   1   68507    3216   1
 -15   5   1   55132    1980   1
 -13   5   1  150316    5022   1
 -11   5   1  242117    3759   1
  -9   5   1   97332    2700   1
  -7   5   1  143858    3766   1
  -5   5   1  961124    9263   1
  -3   5   1    5789    3474   1
  -1   5   1    -193    3860   1
   1   5   1   18333    3860   1
   3   5   1  474715    6947   1
   5   5   1  836121   20805   1
   7   5   1   66856    2117   1
   9   5   1  283479    4503   1
  11   5   1  413564    5766   1
  13   5   1  166486    3905   1
  15   5   1   98483    2702   1
 -16   6   1   46453    2288   1
 -14   6   1  612099   26175   1
 -12   6   1   46663    1859   1
 -10   6   1  153911    2648   1
  -8   6   1  174358    4162   1
  -6   6   1   12552    1743   1
  -4   6   1 2274723   70469   1
  -2   6   1  411364    5339   1
   0   6   1  516730    5146   1
   2   6   1  579512    5661   1
   4   6   1  268194    9147   1
   6   6   1  313996    7707   1
   8   6   1    2997    1770   1
  10   6   1  363069    6434   1
  12   6   1  136941    2431   1
  14   6   1  262349    4276   1
  16   6   1   82080    2637   1
 -17   7   1   19107    1791   1
 -15   7   1    3812    1520   1
 -13   7   1   60851    1987   1
 -11   7   1  176915    2472   1
  -9   7   1   74474    1927   1
  -7   7   1   65826    2203   1
  -5   7   1  120496    2298   1
  -3   7   1   49595    3345   1
  -1   7   1   28303    3409   1
   1   7   1  171815    3988   1
   3   7   1   17207    2274   1
   5   7   1  192206    5064   1
   7   7   1    4636    1536   1
   9   7   1  157738    1978   1
  11   7   1  103392    1894   1
  13   7   1    1501    2010   1
  15   7   1    6040    2661   1
 -16   8   1   25297    1829   1
 -14   8   1  543788    7808   1
 -12   8   1   75789    1749   1
 -10   8   1   24217    1391   1
  -8   8   1  458428   20660   1
  -6   8   1   28159    4567   1
  -4   8   1 1813407    6979   1
  -2   8   1   94881    3538   1
   0   8   1 1013905    6304   1
   2   8   1  841898    5596   1
   4   8   1  333129    3409   1
   6   8   1  851619   22239   1
   8   8   1   12044    1543   1
  10   8   1  331135    2990   1
  12   8   1  234538    2775   1
  14   8   1   98896    3202   1
 -15   9   1   17287    1779   1
 -13   9   1    5160    1574   1
 -11   9   1     420    1228   1
  -9   9   1     334    1264   1
  -7   9   1   68146    3493   1
  -5   9   1   19133    1565   1
  -3   9   1  159680    2333   1
  -1   9   1   17304    3088   1
   1   9   1   83109    3409   1
   3   9   1   10356    2115   1
   5   9   1    1147    2069   1
   7   9   1    2638    1376   1
   9   9   1    2475    1207   1
  11   9   1    2483    1464   1
  13   9   1   15443    1682   1
  15   9   1   28998    2550   1
 -14  10   1   62070    1673   1
 -12  10   1  120436    1723   1
 -10  10   1   16693    1300   1
  -8  10   1    7922    1115   1
  -6  10   1  158776    3667   1
  -4  10   1  521990    3297   1
  -2  10   1  309653    4310   1
   0  10   1   80030    4278   1
   2  10   1    9884    1819   1
   4  10   1  121723    2224   1
   6  10   1   31936    1448   1
   8  10   1  212538    6193   1
  10  10   1    4474    1504   1
  12  10   1   69029    1720   1
  14  10   1   11497    1735   1
 -13  11   1   33123    1541   1
 -11  11   1   45879    1278   1
  -9  11   1   95327    2347   1
  -7  11   1  118924    1825   1
  -5  11   1   62487    2227   1
  -3  11   1   29265    2160   1
  -1  11   1   19579    2509   1
   1  11   1   13664    2541   1
   3  11   1    5785    1213   1
   5  11   1    4105    1316   1
   7  11   1   37469    1463   1
   9  11   1   48225    1414   1
  11  11   1   35051    1579   1
  13  11   1   50776    1805   1
 -12  12   1  390880    7292   1
 -10  12   1  292063    4042   1
  -8  12   1  101103    1777   1
  -6  12   1 1312304   19526   1
  -4  12   1  139001    2075   1
  -2  12   1 1624722   21356   1
   0  12   1  747165   23254   1
   2  12   1  488041    4609   1
   4  12   1  614328   11186   1
   6  12   1   84923    2971   1
   8  12   1  530464    9999   1
  10  12   1   85862    1596   1
  12  12   1  110771    3714   1
 -11  13   1   47781    1474   1
  -9  13   1   24951    1366   1
  -7  13   1   57499    1232   1
  -5  13   1     217    1161   1
  -3  13   1    7485    1435   1
  -1  13   1     495    1633   1
   1  13   1    2209    1456   1
   3  13   1    1323    1271   1
   5  13   1   23144    1310   1
   7  13   1   37838    1189   1
   9  13   1   96399    1518   1
  11  13   1   94478    2934   1
 -10  14   1   16501    1348   1
  -8  14   1   70629    1480   1
  -6  14   1   14980    1306   1
  -4  14   1  245224    2590   1
  -2  14   1   11466    1975   1
   0  14   1  216007    2141   1
   2  14   1  118430    1761   1
   4  14   1   21966    1318   1
   6  14   1  107917    2368   1
   8  14   1    5954    1162   1
  10  14   1   22439    1416   1
  -9  15   1    2888    1192   1
  -7  15   1    1597    1356   1
  -5  15   1    3984    1130   1
  -3  15   1   10566    1300   1
  -1  15   1   13472    1443   1
   1  15   1    7854    1278   1
   3  15   1   16066    2786   1
   5  15   1    3870    1198   1
   7  15   1   17084    1278   1
   9  15   1   35265    1558   1
  -8  16   1  157760    6802   1
  -6  16   1    5048    1415   1
  -4  16   1  241895    4066   1
  -2  16   1   11828    1177   1
   0  16   1   86349    1410   1
   2  16   1   98942    2746   1
   4  16   1    6492    1300   1
   6  16   1   94603    1888   1
  -5  17   1     804    1325   1
  -3  17   1    1860    1374   1
  -1  17   1    3489    1165   1
   1  17   1    3238    1292   1
   3  17   1     655    1189   1
 -16   0  -2  938322    7205  -2
 -18   0   2  938322    7205   1
 -14   0  -2    5725    2766  -2
 -16   0   2    5725    2766   1
 -12   0  -2  531847    4889  -2
 -14   0   2  531847    4889   1
 -10   0  -2 1268315    6561  -2
 -12   0   2 1268315    6561   1
  -8   0  -2  965166   33257  -2
 -10   0   2  965166   33257   1
  -4   0  -2   43553    1950  -2
  -6   0   2   43553    1950   1
   0   0  -2 4164699  121425  -2
  -2   0   2 4164699  121425   1
   2   0  -2 4074979   41329  -2
   0   0   2 4074979   41329   1
   6   0  -2   61946    3677  -2
   4   0   2   61946    3677   1
  12   0  -2 1176586    6947  -2
  10   0   2 1176586    6947   1
  14   0  -2  487591    5082  -2
  12   0   2  487591    5082   1
  16   0  -2   14859    2766  -2
  14   0   2   14859    2766   1
  18   0  -2 1015385    7590  -2
  16   0   2 1015385    7590   1
 -17  -1  -2  100358    2591  -2
 -19   1   2  100358    2591   1
 -15  -1  -2  121418    3474  -2
 -17   1   2  121418    3474   1
 -13  -1  -2   50708    2092  -2
 -15   1   2   50708    2092   1
 -11  -1  -2 1205552   27982  -2
 -13   1   2 1205552   27982   1
  -9  -1  -2 3198972    7319  -2
 -11   1   2 3198972    7319   1
  -7  -1  -2 1357300   23906  -2
  -9   1   2 1357300   23906   1
  -5  -1  -2 1857173   31072  -2
  -7   1   2 1857173   31072   1
  -3  -1  -2  103508    2439  -2
  -5   1   2  103508    2439   1
  -1  -1  -2 3868968   36621  -2
  -3   1   2 3868968   36621   1
   1  -1  -2   38254    2187  -2
  -1   1   2   38254    2187   1
   3  -1  -2 3837262   13955  -2
   1   1   2 3837262   13955   1
   5  -1  -2   98966    3105  -2
   3   1   2   98966    3105   1
   7  -1  -2 1814616   14969  -2
   5   1   2 1814616   14969   1
   9  -1  -2 1266763   67414  -2
   7   1   2 1266763   67414   1
  11  -1  -2 3211280   11643  -2
   9   1   2 3211280   11643   1
  13  -1  -2 1150124   35508  -2
  11   1   2 1150124   35508   1
  15  -1  -2   58833    2182  -2
  13   1   2   58833    2182   1
  17  -1  -2  128940    2615  -2
  15   1   2  128940    2615   1
  19  -1  -2   91538    5629  -2
  17   1   2   91538    5629   1
 -16  -2  -2  439549    4760  -2
 -18   2   2  439549    4760   1
 -14  -2  -2  127159    4664  -2
 -16   2   2  127159    4664   1
 -12  -2  -2  102827    4117  -2
 -14   2   2  102827    4117   1
 -10  -2  -2  162375    2113  -2
 -12   2   2  162375    2113   1
  -8  -2  -2   22563    1615  -2
 -10   2   2   22563    1615   1
  -6  -2  -2 2159879   44356  -2
  -8   2   2 2159879   44356   1
  -4  -2  -2 2861447   65542  -2
  -6   2   2 2861447   65542   1
  -2  -2  -2  471391    5531  -2
  -4   2   2  471391    5531   1
   0  -2  -2  973193    7719  -2
  -2   2   2  973193    7719   1
   2  -2  -2  918477   26622  -2
   0   2   2  918477   26622   1
   4  -2  -2  507439    4950  -2
   2   2   2  507439    4950   1
   6  -2  -2 2623810   30231  -2
   4   2   2 2623810   30231   1
   8  -2  -2 2321454   14795  -2
   6   2   2 2321454   14795   1
  10  -2  -2   15993    2517  -2
   8   2   2   15993    2517   1
  12  -2  -2  180640    5840  -2
  10   2   2  180640    5840   1
  14  -2  -2  127237    2959  -2
  12   2   2  127237    2959   1
  16  -2  -2  170361    2699  -2
  14   2   2  170361    2699   1
  18  -2  -2  422908   23382  -2
  16   2   2  422908   23382   1
 -15  -3  -2   27806    3281  -2
 -17   3   2   27806    3281   1
 -13  -3  -2    4635    1618  -2
 -15   3   2    4635    1618   1
 -11  -3  -2  216966    2443  -2
 -13   3   2  216966    2443   1
  -9  -3  -2  580518   14366  -2
 -11   3   2  580518   14366   1
  -7  -3  -2  154757    2900  -2
  -9   3   2  154757    2900   1
  -5  -3  -2  158666    6157  -2
  -7   3   2  158666    6157   1
  -3  -3  -2   81525    1909  -2
  -5   3   2   81525    1909   1
  -1  -3  -2  813432   10018  -2
  -3   3   2  813432   10018   1
   1  -3  -2    3022    1952  -2
  -1   3   2    3022    1952   1
   3  -3  -2  538733    3601  -2
   1   3   2  538733    3601   1
   5  -3  -2  101651    2105  -2
   3   3   2  101651    2105   1
   7  -3  -2  182582    5828  -2
   5   3   2  182582    5828   1
   9  -3  -2  199245    4267  -2
   7   3   2  199245    4267   1
  11  -3  -2  564060   20198  -2
   9   3   2  564060   20198   1
  13  -3  -2  245868    6258  -2
  11   3   2  245868    6258   1
  15  -3  -2    6047    2830  -2
  13   3   2    6047    2830   1
  17  -3  -2   22556    2115  -2
  15   3   2   22556    2115   1
 -16  -4  -2    2316    2895  -2
 -18   4   2    2316    2895   1
 -14  -4  -2  923421   96457  -2
 -16   4   2  923421   96457   1
 -12  -4  -2  296706    3760  -2
 -14   4   2  296706    3760   1
 -10  -4  -2  513228    6891  -2
 -12   4   2  513228    6891   1
  -8  -4  -2 1943900   92480  -2
 -10   4   2 1943900   92480   1
  -6  -4  -2   29851    1536  -2
  -8   4   2   29851    1536   1
  -2  -4  -2  777127    6930  -2
  -4   4   2  777127    6930   1
   0  -4  -2 1727066   13534  -2
  -2   4   2 1727066   13534   1
   2  -4  -2 1925948    6276  -2
   0   4   2 1925948    6276   1
   4  -4  -2  677022   29135  -2
   2   4   2  677022   29135   1
   8  -4  -2   34462    1937  -2
   6   4   2   34462    1937   1
  10  -4  -2 1823847   57891  -2
   8   4   2 1823847   57891   1
  12  -4  -2  472669   13618  -2
  10   4   2  472669   13618   1
  14  -4  -2  274045   21898  -2
  12   4   2  274045   21898   1
  16  -4  -2  967912    7333  -2
  14   4   2  967912    7333   1
  18  -4  -2   10791    2573  -2
  16   4   2   10791    2573   1
 -15  -5  -2    7205    1994  -2
 -17   5   2    7205    1994   1
 -13  -5  -2   64503    1923  -2
 -15   5   2   64503    1923   1
 -11  -5  -2   36257    1558  -2
 -13   5   2   36257    1558   1
  -9  -5  -2   67235    2020  -2
 -11   5   2   67235    2020   1
  -7  -5  -2  138985    9334  -2
  -9   5   2  138985    9334   1
  -5  -5  -2   33129    1831  -2
  -7   5   2   33129    1831   1
  -3  -5  -2   19139    2766  -2
  -5   5   2   19139    2766   1
  -1  -5  -2   16456    2058  -2
  -3   5   2   16456    2058   1
   1  -5  -2    4352    2706  -2
  -1   5   2    4352    2706   1
   3  -5  -2   14252    2188  -2
   1   5   2   14252    2188   1
   5  -5  -2   34774    2253  -2
   3   5   2   34774    2253   1
   7  -5  -2   50108    2364  -2
   5   5   2   50108    2364   1
   9  -5  -2  226762    3246  -2
   7   5   2  226762    3246   1
  11  -5  -2   53128    2194  -2
   9   5   2   53128    2194   1
  13  -5  -2   72806    2126  -2
  11   5   2   72806    2126   1
  15  -5  -2   76106    2687  -2
  13   5   2   76106    2687   1
  17  -5  -2    7848    2058  -2
  15   5   2    7848    2058   1
 -16  -6  -2   18204    2316  -2
 -18   6   2   18204    2316   1
 -14  -6  -2  433700   24604  -2
 -16   6   2  433700   24604   1
 -12  -6  -2   29178    1413  -2
 -14   6   2   29178    1413   1
 -10  -6  -2  160416    6406  -2
 -12   6   2  160416    6406   1
  -8  -6  -2  854172   38826  -2
 -10   6   2  854172   38826   1
  -6  -6  -2   21266    1768  -2
  -8   6   2   21266    1768   1
  -4  -6  -2 2082885   18236  -2
  -6   6   2 2082885   18236   1
  -2  -6  -2   70135    2272  -2
  -4   6   2   70135    2272   1
   0  -6  -2 1401501    9424  -2
  -2   6   2 1401501    9424   1
   2  -6  -2 1256215   21678  -2
   0   6   2 1256215   21678   1
   4  -6  -2   88975    2729  -2
   2   6   2   88975    2729   1
   6  -6  -2 2668077   49660  -2
   4   6   2 2668077   49660   1
   8  -6  -2    8004    1844  -2
   6   6   2    8004    1844   1
  10  -6  -2  989406    4493  -2
   8   6   2  989406    4493   1
  12  -6  -2  254147    4714  -2
  10   6   2  254147    4714   1
  14  -6  -2   46344    2184  -2
  12   6   2   46344    2184   1
  16  -6  -2  462253    5946  -2
  14   6   2  462253    5946   1
 -15  -7  -2  141252    2675  -2
 -17   7   2  141252    2675   1
 -13  -7  -2  165445    2186  -2
 -15   7   2  165445    2186   1
 -11  -7  -2  309429    4317  -2
 -13   7   2  309429    4317   1
  -9  -7  -2  368806   18003  -2
 -11   7   2  368806   18003   1
  -7  -7  -2  120361    6188  -2
  -9   7   2  120361    6188   1
  -5  -7  -2  354470   18141  -2
  -7   7   2  354470   18141   1
  -3  -7  -2  139501    3956  -2
  -5   7   2  139501    3956   1
  -1  -7  -2   61533    2068  -2
  -3   7   2   61533    2068   1
   1  -7  -2   15380    1987  -2
  -1   7   2   15380    1987   1
   3  -7  -2   36235    2026  -2
   1   7   2   36235    2026   1
   5  -7  -2  173540    2797  -2
   3   7   2  173540    2797   1
   7  -7  -2  393890    7606  -2
   5   7   2  393890    7606   1
   9  -7  -2   84801    2476  -2
   7   7   2   84801    2476   1
  11  -7  -2  421398    9431  -2
   9   7   2  421398    9431   1
  13  -7  -2  265490    8848  -2
  11   7   2  265490    8848   1
  15  -7  -2  150276   10080  -2
  13   7   2  150276   10080   1
  17  -7  -2  123842    4213  -2
  15   7   2  123842    4213   1
 -14  -8  -2    2163    1623  -2
 -16   8   2    2163    1623   1
 -12  -8  -2  373176    8251  -2
 -14   8   2  373176    8251   1
 -10  -8  -2  183057    5347  -2
 -12   8   2  183057    5347   1
  -8  -8  -2   17585    1506  -2
 -10   8   2   17585    1506   1
  -6  -8  -2 1204136   63138  -2
  -8   8   2 1204136   63138   1
  -4  -8  -2   64699    2294  -2
  -6   8   2   64699    2294   1
  -2  -8  -2 1538951   24894  -2
  -4   8   2 1538951   24894   1
   0  -8  -2  242016    2409  -2
  -2   8   2  242016    2409   1
   2  -8  -2  196600    2795  -2
   0   8   2  196600    2795   1
   4  -8  -2 1565792    7462  -2
   2   8   2 1565792    7462   1
   6  -8  -2  154961    2303  -2
   4   8   2  154961    2303   1
   8  -8  -2 1414314   49286  -2
   6   8   2 1414314   49286   1
  10  -8  -2   45070    1831  -2
   8   8   2   45070    1831   1
  12  -8  -2  282266    9824  -2
  10   8   2  282266    9824   1
  14  -8  -2  385692   12059  -2
  12   8   2  385692   12059   1
  16  -8  -2    1316    2160  -2
  14   8   2    1316    2160   1
 -13  -9  -2  239834    7194  -2
 -15   9   2  239834    7194   1
 -11  -9  -2  272220    4766  -2
 -13   9   2  272220    4766   1
  -9  -9  -2  248088    4605  -2
 -11   9   2  248088    4605   1
  -7  -9  -2   50831    2665  -2
  -9   9   2   50831    2665   1
  -5  -9  -2  341530    3120  -2
  -7   9   2  341530    3120   1
  -3  -9  -2 1087673   12704  -2
  -5   9   2 1087673   12704   1
  -1  -9  -2  147031    4567  -2
  -3   9   2  147031    4567   1
   1  -9  -2   17124    1785  -2
  -1   9   2   17124    1785   1
   3  -9  -2  126687    2286  -2
   1   9   2  126687    2286   1
   5  -9  -2  821451    4162  -2
   3   9   2  821451    4162   1
   7  -9  -2  190124   14561  -2
   5   9   2  190124   14561   1
   9  -9  -2   45495    1543  -2
   7   9   2   45495    1543   1
  11  -9  -2  133691    2709  -2
   9   9   2  133691    2709   1
  13  -9  -2  227467    9015  -2
  11   9   2  227467    9015   1
  15  -9  -2  186229    7093  -2
  13   9   2  186229    7093   1
 -12 -10  -2  458308   11577  -2
 -14  10   2  458308   11577   1
 -10 -10  -2  232687   10232  -2
 -12  10   2  232687   10232   1
  -8 -10  -2   83962    2962  -2
 -10  10   2   83962    2962   1
  -6 -10  -2  738710   39661  -2
  -8  10   2  738710   39661   1
  -4 -10  -2  224546    9842  -2
  -6  10   2  224546    9842   1
  -2 -10  -2 1616509   25602  -2
  -4  10   2 1616509   25602   1
   0 -10  -2  342712    3115  -2
  -2  10   2  342712    3115   1
   2 -10  -2  393309    3206  -2
   0  10   2  393309    3206   1
   4 -10  -2 1541780   24991  -2
   2  10   2 1541780   24991   1
   6 -10  -2  178191    4149  -2
   4  10   2  178191    4149   1
   8 -10  -2  678892   24410  -2
   6  10   2  678892   24410   1
  10 -10  -2   77188    3547  -2
   8  10   2   77188    3547   1
  12 -10  -2  208351    8031  -2
  10  10   2  208351    8031   1
  14 -10  -2  401681   30667  -2
  12  10   2  401681   30667   1
 -13 -11  -2   38213    1987  -2
 -15  11   2   38213    1987   1
 -11 -11  -2   72545    2510  -2
 -13  11   2   72545    2510   1
  -9 -11  -2   20630    1199  -2
 -11  11   2   20630    1199   1
  -7 -11  -2   28960    2641  -2
  -9  11   2   28960    2641   1
  -5 -11  -2  174025    6561  -2
  -7  11   2  174025    6561   1
  -3 -11  -2  402474    3205  -2
  -5  11   2  402474    3205   1
  -1 -11  -2  135949    6754  -2
  -3  11   2  135949    6754   1
   1 -11  -2    5144    2155  -2
  -1  11   2    5144    2155   1
   3 -11  -2  113852    2409  -2
   1  11   2  113852    2409   1
   5 -11  -2  487411    7397  -2
   3  11   2  487411    7397   1
   7 -11  -2  227984    9291  -2
   5  11   2  227984    9291   1
   9 -11  -2   40488    1671  -2
   7  11   2   40488    1671   1
  11 -11  -2   34023    1833  -2
   9  11   2   34023    1833   1
  13 -11  -2   72590    3843  -2
  11  11   2   72590    3843   1
  15 -11  -2   49214    3370  -2
  13  11   2   49214    3370   1
 -12 -12  -2   18141    1384  -2
 -14  12   2   18141    1384   1
 -10 -12  -2   30653    2004  -2
 -12  12   2   30653    2004   1
  -8 -12  -2  108341    6481  -2
 -10  12   2  108341    6481   1
  -6 -12  -2    2135    1207  -2
  -8  12   2    2135    1207   1
  -4 -12  -2   65510    2412  -2
  -6  12   2   65510    2412   1
  -2 -12  -2    2857    1769  -2
  -4  12   2    2857    1769   1
   0 -12  -2  271279    2820  -2
  -2  12   2  271279    2820   1
   2 -12  -2  245745    8973  -2
   0  12   2  245745    8973   1
   4 -12  -2    5855    1630  -2
   2  12   2    5855    1630   1
   6 -12  -2   62177    2203  -2
   4  12   2   62177    2203   1
   8 -12  -2    2222    1302  -2
   6  12   2    2222    1302   1
  10 -12  -2  180212    6601  -2
   8  12   2  180212    6601   1
  12 -12  -2   50824    2256  -2
  10  12   2   50824    2256   1
  14 -12  -2    5376    1347  -2
  12  12   2    5376    1347   1
 -11 -13  -2    2887    1213  -2
 -13  13   2    2887    1213   1
  -9 -13  -2   14754    1225  -2
 -11  13   2   14754    1225   1
  -7 -13  -2   98408    2637  -2
  -9  13   2   98408    2637   1
  -5 -13  -2    4900    1572  -2
  -7  13   2    4900    1572   1
  -3 -13  -2   89242    2318  -2
  -5  13   2   89242    2318   1
  -1 -13  -2   14125    2047  -2
  -3  13   2   14125    2047   1
   1 -13  -2    3142    2380  -2
  -1  13   2    3142    2380   1
   3 -13  -2    7813    3474  -2
   1  13   2    7813    3474   1
   5 -13  -2  129529    1807  -2
   3  13   2  129529    1807   1
   7 -13  -2    1937    1609  -2
   5  13   2    1937    1609   1
   9 -13  -2   40943    2024  -2
   7  13   2   40943    2024   1
  11 -13  -2    7154    1307  -2
   9  13   2    7154    1307   1
  13 -13  -2    1473    1460  -2
  11  13   2    1473    1460   1
 -10 -14  -2  166130    5009  -2
 -12  14   2  166130    5009   1
  -8 -14  -2  234503    7516  -2
 -10  14   2  234503    7516   1
  -6 -14  -2  145236    7023  -2
  -8  14   2  145236    7023   1
  -4 -14  -2  260558    4133  -2
  -6  14   2  260558    4133   1
  -2 -14  -2   54623    1462  -2
  -4  14   2   54623    1462   1
   0 -14  -2  391043    6722  -2
  -2  14   2  391043    6722   1
   2 -14  -2  411205    6391  -2
   0  14   2  411205    6391   1
   4 -14  -2   66035    1516  -2
   2  14   2   66035    1516   1
   6 -14  -2  191796   10786  -2
   4  14   2  191796   10786   1
   8 -14  -2  100775    6156  -2
   6  14   2  100775    6156   1
  10 -14  -2  133843    9162  -2
   8  14   2  133843    9162   1
  12 -14  -2   91763    6379  -2
  10  14   2   91763    6379   1
  -7 -15  -2   57683    5534  -2
  -9  15   2   57683    5534   1
  -5 -15  -2    9378    1316  -2
  -7  15   2    9378    1316   1
  -3 -15  -2    6433    1634  -2
  -5  15   2    6433    1634   1
  -1 -15  -2    4218    1780  -2
  -3  15   2    4218    1780   1
   1 -15  -2    3326    1659  -2
  -1  15   2    3326    1659   1
   3 -15  -2   19332    1485  -2
   1  15   2   19332    1485   1
   5 -15  -2   11388    1473  -2
   3  15   2   11388    1473   1
   7 -15  -2   13666    1472  -2
   5  15   2   13666    1472   1
   9 -15  -2   83047    3994  -2
   7  15   2   83047    3994   1
  -6 -16  -2    1712     986  -2
  -8  16   2    1712     986   1
  -4 -16  -2    5514    1326  -2
  -6  16   2    5514    1326   1
  -2 -16  -2    5461    1409  -2
  -4  16   2    5461    1409   1
   0 -16  -2   27038    1536  -2
  -2  16   2   27038    1536   1
   2 -16  -2   17958    1483  -2
   0  16   2   17958    1483   1
   4 -16  -2    3643    1284  -2
   2  16   2    3643    1284   1
   6 -16  -2   17637    1494  -2
   4  16   2   17637    1494   1
   8 -16  -2    2872    1244  -2
   6  16   2    2872    1244   1
  -3 -17  -2    2590    1430  -2
  -5  17   2    2590    1430   1
  -1 -17  -2    6285    1659  -2
  -3  17   2    6285    1659   1
   1 -17  -2     802    1443  -2
  -1  17   2     802    1443   1
   3 -17  -2    8575    1236  -2
   1  17   2    8575    1236   1
   5 -17  -2    6817    1447  -2
   3  17   2    6817    1447   1
 -19   1   3   26112    1870   1
 -17   1   3   26676    2069   1
 -15   1   3   21383    1731   1
 -13   1   3   96238    1977   1
 -11   1   3    2910    1285   1
  -9   1   3   41938    1282   1
  -7   1   3   62076    1415   1
  -5   1   3  128073    1814   1
  -3   1   3   37969    2058   1
  -1   1   3  112604    2688   1
   1   1   3    2434    2481   1
   3   1   3  302630    3229   1
   5   1   3    2930    1685   1
   7   1   3    5658    2144   1
   9   1   3   43372    2789   1
  11   1   3    6883    2702   1
  13   1   3   39046    1994   1
  15   1   3    3172    1833   1
 -18   2   3  290312   29107   1
 -16   2   3  409000    3043   1
 -14   2   3  644445    4141   1
 -12   2   3  935120    7326   1
 -10   2   3 1665809   12992   1
  -8   2   3  118868    1449   1
  -6   2   3  670920    4838   1
  -4   2   3 3095086   14188   1
  -2   2   3 4713227   13029   1
   2   2   3  629032    6440   1
   4   2   3  240535    2642   1
   6   2   3  431876    2986   1
   8   2   3 1272206   12956   1
  10   2   3  792827   16114   1
  12   2   3  275894    4374   1
  14   2   3  535585   19619   1
  16   2   3  138596    2738   1
 -19   3   3   78530    7397   1
 -17   3   3  140505    2136   1
 -15   3   3  175677    3872   1
 -13   3   3  203852    2581   1
 -11   3   3  322046    4660   1
  -9   3   3    4684    1156   1
  -7   3   3  684975    8803   1
  -5   3   3  467139    3589   1
  -3   3   3    5904    1886   1
  -1   3   3     404    1789   1
   1   3   3  330502    2871   1
   3   3   3  481721    4080   1
   5   3   3  170826    2119   1
   7   3   3   78652    2349   1
   9   3   3  107588    2682   1
  11   3   3  222275    3239   1
  13   3   3   44385    3152   1
  15   3   3   69827    2445   1
 -18   4   3   32678    2959   1
 -16   4   3    3681    1689   1
 -14   4   3  121148    4907   1
 -12   4   3  128072    2219   1
 -10   4   3 1585392   23151   1
  -8   4   3 2525959   15542   1
  -6   4   3 2009661   39667   1
  -4   4   3 1312270   12284   1
   2   4   3  328202    2586   1
   4   4   3 4810609   15567   1
   6   4   3 1895079   25587   1
   8   4   3  519567    3946   1
  10   4   3  336197    4039   1
  12   4   3    2314    2155   1
  14   4   3   62846    3538   1
 -17   5   3  121268    2923   1
 -15   5   3  115685    3587   1
 -13   5   3  417317    5079   1
 -11   5   3  235529    2188   1
  -9   5   3  132029    5223   1
  -7   5   3  433531    9964   1
  -5   5   3  175086    3015   1
  -3   5   3    4727    1589   1
  -1   5   3   18432    1693   1
   1   5   3    3761    1284   1
   3   5   3  715472    4118   1
   5   5   3  134205    2797   1
   7   5   3  111445    2994   1
   9   5   3  248668    3210   1
  11   5   3  108199    2146   1
  13   5   3   70145    2400   1
 -18   6   3   25657    2276   1
 -16   6   3  210464    3323   1
 -14   6   3  472868    4883   1
 -12   6   3  669143   12339   1
 -10   6   3   85604    2066   1
  -8   6   3 2899589   67720   1
  -6   6   3 2091902   13155   1
  -4   6   3 2711149   18830   1
  -2   6   3 4134725   46292   1
   0   6   3 1489857   18604   1
   4   6   3 1561962   16628   1
   6   6   3 1472732   20584   1
   8   6   3  256281    5436   1
  10   6   3  331768    3364   1
  12   6   3  853966   17316   1
  14   6   3    4835    2781   1
 -17   7   3   17470    1845   1
 -15   7   3   43312    1580   1
 -13   7   3  100997    1792   1
 -11   7   3  205334    9568   1
  -9   7   3   30152    1601   1
  -7   7   3  219489    2566   1
  -5   7   3   49986    2007   1
  -3   7   3   32746    1728   1
  -1   7   3   42882    2123   1
   1   7   3   20697    1960   1
   3   7   3   37072    1636   1
   5   7   3   10639    1584   1
   7   7   3   74465    2409   1
   9   7   3   45945    2007   1
  11   7   3   46686    2173   1
  13   7   3    2563    2316   1
 -16   8   3  184439    3616   1
 -14   8   3   71461    1309   1
 -12   8   3  446032   15995   1
 -10   8   3  141545    6572   1
  -8   8   3 1211066   46972   1
  -6   8   3  997938    4631   1
  -4   8   3 1195084    4571   1
  -2   8   3   62630    2229   1
   0   8   3   20373    2183   1
   2   8   3 3906338   34511   1
   4   8   3  413920    9298   1
   6   8   3  886224   12286   1
   8   8   3  399377   11450   1
  10   8   3   52860    1919   1
  12   8   3  562881   15579   1
  14   8   3   37649    2619   1
 -15   9   3   21323    1258   1
 -13   9   3    1066    1429   1
 -11   9   3    -140    1581   1
  -9   9   3     577    1418   1
  -7   9   3   18734    1930   1
  -5   9   3   15935    1870   1
  -3   9   3    3607    1759   1
  -1   9   3    3895    1725   1
   1   9   3   44599    2273   1
   3   9   3     765    1761   1
   5   9   3   14174    1717   1
   7   9   3    -942    1716   1
   9   9   3    8327    1633   1
  11   9   3     114    1562   1
  13   9   3    1645    1672   1
 -16  10   3    3403    1263   1
 -14  10   3   24199    1423   1
 -12  10   3   12884    1719   1
 -10  10   3  646879   24718   1
  -8  10   3   38192    2203   1
  -6  10   3  443119    6722   1
  -4  10   3  290574    7462   1
  -2  10   3  320988    3046   1
   0  10   3 1240636   18783   1
   2  10   3   36087    3120   1
   4  10   3 1034459   33287   1
   6  10   3  135321    2547   1
   8  10   3  256926    4789   1
  10  10   3  207636    6521   1
  12  10   3   17388    1673   1
 -15  11   3   31204    1318   1
 -13  11   3   93578    2420   1
 -11  11   3   72041    1723   1
  -9  11   3   47241    2556   1
  -7  11   3   14605    2045   1
  -5  11   3    9164    1737   1
  -3  11   3   25343    1898   1
  -1  11   3   -1190    1410   1
   1  11   3    2003    1698   1
   3  11   3    2684    2024   1
   5  11   3   89372    2799   1
   7  11   3    7156    2412   1
   9  11   3   15829    1769   1
  11  11   3    3208    1447   1
 -14  12   3  113399    3391   1
 -12  12   3   58519    2525   1
 -10  12   3  420941   18708   1
  -8  12   3   49218    1838   1
  -6  12   3  475396    2888   1
  -4  12   3   62858    1866   1
  -2  12   3   27997    2380   1
   0  12   3  346366    5564   1
   2  12   3   14314    2541   1
   4  12   3  492816   11579   1
   6  12   3   46473    2404   1
   8  12   3   89865    2275   1
  10  12   3  171002    8830   1
 -13  13   3   39474    1552   1
 -11  13   3   59385    1922   1
  -9  13   3   40700    1845   1
  -7  13   3    -244    1387   1
  -5  13   3   13196    2045   1
  -3  13   3   11837    2058   1
  -1  13   3    1537    1642   1
   1  13   3     455    1642   1
   3  13   3   29047    1678   1
   5  13   3   48159    1703   1
   7  13   3   54012    1844   1
   9  13   3   30382    1784   1
 -12  14   3     688    1138   1
 -10  14   3   17578    1364   1
  -8  14   3   15717    2045   1
  -6  14   3   56303    1899   1
  -4  14   3   15987    2380   1
  -2  14   3   75752    2348   1
   0  14   3  266530   13669   1
   2  14   3   20400    1499   1
   4  14   3  186521    2103   1
   6  14   3   16897    1639   1
   8  14   3    1184    1646   1
  -9  15   3     666    1417   1
  -7  15   3    8667    1633   1
  -5  15   3    -431    1978   1
  -3  15   3    6370    1501   1
  -1  15   3    2224    1618   1
   1  15   3    6584    1630   1
   3  15   3    -445    1377   1
   5  15   3   40857    1465   1
   7  15   3    7749    2099   1
  -8  16   3  204723    3145   1
  -6  16   3   18352    1473   1
  -4  16   3  147020    1920   1
  -2  16   3  278475    8129   1
   0  16   3   60258    1500   1
   2  16   3  212084    6549   1
   4  16   3   17126    1467   1
  -5  17   3   13694    1377   1
  -3  17   3    -639    1420   1
  -1  17   3    5743    1316   1
   1  17   3    1944    1645   1
 -18   0   4  483409    5275   1
 -16   0   4  399979    4438   1
 -14   0   4 1196781   43838   1
 -12   0   4 3844241   12930   1
 -10   0   4   57677    3421   1
  -8   0   4  920749   37157   1
  -6   0   4   19658    1669   1
  -4   0   4 6173991   80401   1
  -2   0   4  240903   21485   1
   2   0   4   31772    2503   1
   4   0   4  951128   63811   1
   6   0   4   74755    3104   1
   8   0   4 3463817   19941   1
  12   0   4  425387    5532   1
  14   0   4  515637    6304   1
 -19   1   4   11740    2115   1
 -17   1   4    8830    1930   1
 -15   1   4   43606    1980   1
 -13   1   4   55352    3014   1
 -11   1   4    9612    1131   1
  -9   1   4   41778    2474   1
  -7   1   4  133685    3030   1
  -5   1   4   23856    1389   1
  -3   1   4  678650   22864   1
  -1   1   4  884439   26173   1
   1   1   4   34273    1843   1
   3   1   4   74609    3426   1
   5   1   4   63904    2758   1
   7   1   4    1548    1746   1
   9   1   4  147297    6079   1
  11   1   4   19555    2959   1
  13   1   4    2437    1978   1
  15   1   4    1903    1665   1
 -18   2   4    1443    1630   1
 -16   2   4   69788    6400   1
 -14   2   4    2969    1685   1
 -12   2   4 1823520   35857   1
 -10   2   4   12956    1155   1
  -8   2   4  415921   10523   1
  -6   2   4 1225256   27366   1
  -4   2   4  600154   12595   1
   0   2   4  566928   17675   1
   2   2   4  973667   64249   1
   4   2   4  452715   16811   1
   6   2   4   28104    1767   1
   8   2   4 1975144  101388   1
  10   2   4    8724    2445   1
  12   2   4   63297    3409   1
  14   2   4    2123    2001   1
 -19   3   4    3350    1478   1
 -17   3   4    1986    1583   1
 -15   3   4   11708    1475   1
 -13   3   4    1366    1425   1
 -11   3   4   13854    1240   1
  -9   3   4    7054    2276   1
  -7   3   4  103729    2349   1
  -5   3   4   68098    1590   1
  -3   3   4  408725   11874   1
  -1   3   4  353330    9594   1
   1   3   4   77865    2036   1
   3   3   4   72147    2433   1
   5   3   4   34996    1541   1
   7   3   4    7267    1406   1
   9   3   4   18991    2196   1
  11   3   4    7005    2302   1
  13   3   4    -579    2830   1
  15   3   4   -2099    2187   1
 -18   4   4   49467    2444   1
 -16   4   4   25942    1700   1
 -14   4   4 2503856   44432   1
 -12   4   4  263163   14930   1
 -10   4   4 2803929  108405   1
  -8   4   4  254985   10586   1
  -6   4   4 1080670   21774   1
  -4   4   4 4211670   82958   1
  -2   4   4  161942    6578   1
   0   4   4 4302907  186259   1
   2   4   4 1177139   61390   1
   4   4   4  239577    6712   1
   6   4   4 2727382  128880   1
   8   4   4  307735    9794   1
  10   4   4 2012641   50926   1
  12   4   4   24453    2163   1
  14   4   4   34607    4117   1
 -19   5   4    1158    2830   1
 -17   5   4    7645    1909   1
 -15   5   4   34131    1983   1
 -13   5   4    4994    1583   1
 -11   5   4  103938    5552   1
  -9   5   4    6767    1395   1
  -7   5   4   79891    1466   1
  -5   5   4   31364    2159   1
  -3   5   4   36025    1538   1
  -1   5   4   24139    2684   1
   1   5   4   55645    1707   1
   3   5   4   27057    1679   1
   5   5   4   20664    1877   1
   7   5   4   84080   13605   1
   9   5   4   14096    1960   1
  11   5   4   40795    2199   1
  13   5   4    3654    2035   1
 -18   6   4    2632    1968   1
 -16   6   4   40766    1535   1
 -14   6   4  617532   24502   1
 -12   6   4    4666    1323   1
 -10   6   4 1642107   55756   1
  -8   6   4  809074   36814   1
  -6   6   4  245921    5944   1
  -4   6   4 6392448   17883   1
  -2   6   4  108752    4858   1
   0   6   4 6418050   17883   1
   2   6   4  226599    2552   1
   4   6   4  667427   51075   1
   6   6   4 1659422  159914   1
   8   6   4    3980    2365   1
  10   6   4  640681   49987   1
  12   6   4   39179    2581   1
  14   6   4    1174    2764   1
 -17   7   4   10879    1414   1
 -15   7   4    4745    1297   1
 -13   7   4     941    1414   1
 -11   7   4    5140    1462   1
  -9   7   4    6699    1863   1
  -7   7   4   24005    3278   1
  -5   7   4   69055    2146   1
  -3   7   4  136117    2153   1
  -1   7   4   53092    1689   1
   1   7   4   95392    1772   1
   3   7   4   47122    1728   1
   5   7   4   22367    2243   1
   7   7   4   13694    2349   1
   9   7   4   14009    2160   1
  11   7   4    2169    1944   1
  13   7   4   14693    2482   1
 -16   8   4  143505    6845   1
 -14   8   4    3834    1262   1
 -12   8   4 1369008   81127   1
 -10   8   4   32009    2738   1
  -8   8   4 2998766   38274   1
  -6   8   4 2288616   91375   1
  -4   8   4  386202   11804   1
  -2   8   4 3424507   99802   1
   0   8   4  413449   20616   1
   2   8   4 2339309  215299   1
   4   8   4 3192638  404993   1
   6   8   4   32523    1913   1
   8   8   4 1164257   85747   1
  10   8   4    2741    1873   1
  12   8   4  147735    9050   1
 -17   9   4   14748    1493   1
 -15   9   4    8330    1373   1
 -13   9   4   61546    2433   1
 -11   9   4    3451    1829   1
  -9   9   4   78577    4617   1
  -7   9   4   10595    1885   1
  -5   9   4    2089    8555   1
  -3   9   4     387    2206   1
  -1   9   4    2693    1544   1
   1   9   4   59739    2388   1
   3   9   4   36859    2058   1
   5   9   4   23238    2007   1
   7   9   4   14064    2033   1
   9   9   4    7936    2157   1
  11   9   4   48910    1980   1
  13   9   4    1763    1716   1
 -16  10   4  159665    5260   1
 -14  10   4   89602    7009   1
 -12  10   4  452648   61842   1
 -10  10   4  111892    7163   1
  -8  10   4   34142    2670   1
  -6  10   4  157566    3055   1
  -4  10   4   59270    2117   1
  -2  10   4  438962   10003   1
   0  10   4   89411    2477   1
   2  10   4  164245    2342   1
   4  10   4   51172    1960   1
   6  10   4   78263    2895   1
   8  10   4  380979   18301   1
  10  10   4   85525    7027   1
  12  10   4  150039    8087   1
 -15  11   4     740    1194   1
 -13  11   4    2697    1631   1
 -11  11   4   37580    1938   1
  -9  11   4    9589    2026   1
  -7  11   4   27811    1962   1
  -5  11   4    -698    1801   1
  -3  11   4   27511    2183   1
  -1  11   4   40389    4117   1
   1  11   4   10390    2092   1
   3  11   4   30682    3152   1
   5  11   4   33353    1745   1
   7  11   4   15370    1725   1
   9  11   4    2168    1633   1
  11  11   4    3664    1527   1
 -14  12   4   93340    3706   1
 -12  12   4    2849    1438   1
 -10  12   4  208576   23311   1
  -8  12   4  269785   11418   1
  -6  12   4    2703    1478   1
  -4  12   4  155352    2340   1
  -2  12   4    7880    1792   1
   0  12   4  204142    9810   1
   2  12   4   13803    2091   1
   4  12   4  195151   11702   1
   6  12   4  132575    6497   1
   8  12   4    2262    1659   1
  10  12   4   78315    7574   1
 -13  13   4   11826    2290   1
 -11  13   4    3691    1278   1
  -9  13   4    8147    1731   1
  -7  13   4    7107    3023   1
  -5  13   4    1564    1618   1
  -3  13   4    8217    2959   1
  -1  13   4    2670    1576   1
   1  13   4    8107    1975   1
   3  13   4   -1956    1956   1
   5  13   4   32538    2115   1
   7  13   4    3819    1287   1
   9  13   4   21296    2000   1
 -12  14   4    6103    1493   1
 -10  14   4  143132   12267   1
  -8  14   4   41879    1819   1
  -6  14   4    2599    1651   1
  -4  14   4   77171    5371   1
  -2  14   4   16159    2069   1
   0  14   4   74982    2251   1
   2  14   4    2667    1651   1
   4  14   4   72392    2871   1
   6  14   4   88913    5917   1
   8  14   4    8716    1567   1
 -11  15   4    4145    1358   1
  -9  15   4    5853    2024   1
  -7  15   4    8759    2001   1
  -5  15   4   19569    1725   1
  -3  15   4   11830    3570   1
  -1  15   4   39939    1614   1
   1  15   4    2616    1654   1
   3  15   4    7216    1678   1
   5  15   4    2791    1443   1
  -8  16   4    1348    1482   1
  -6  16   4   52334    2007   1
  -4  16   4   49252    3924   1
  -2  16   4   63115    2297   1
   0  16   4   70629    3474   1
   2  16   4   31231    2229   1
   4  16   4    4131    1442   1
  -5  17   4    3020    1428   1
  -3  17   4    6625    1774   1
  -1  17   4    2192    1473   1
   1  17   4    2066    1467   1
 -19   1   5   37567    1819   1
 -17   1   5    1115    3088   1
 -15   1   5   51611    1613   1
 -13   1   5    2243    1287   1
 -11   1   5    4433    1065   1
  -9   1   5   43443    1048   1
  -7   1   5   64198    1348   1
  -5   1   5  395733    3421   1
  -3   1   5  117431    2056   1
  -1   1   5    7162    1876   1
   1   1   5  270181    3138   1
   3   1   5  269222    2442   1
   5   1   5   49694    1760   1
   7   1   5   98883    2479   1
   9   1   5    8415    1918   1
  11   1   5   45157    3216   1
  13   1   5   50943    2206   1
 -20   2   5  136574    2658   1
 -18   2   5  350456    3763   1
 -16   2   5  151707    1935   1
 -14   2   5  389352    4900   1
 -12   2   5  742000    8122   1
 -10   2   5  336822    3510   1
  -8   2   5  409056    6992   1
  -6   2   5  159111    1585   1
  -4   2   5 1493150   23112   1
  -2   2   5 1026106   13037   1
   0   2   5  560515    5246   1
   2   2   5  486795    4166   1
   4   2   5  315221    2555   1
   6   2   5 1027740    6509   1
   8   2   5  558821    8235   1
  10   2   5  354016    7680   1
  12   2   5  272034    4631   1
  14   2   5  199513   12897   1
 -19   3   5   55449    3088   1
 -17   3   5  114209    7751   1
 -15   3   5   60923    1833   1
 -13   3   5  143086    1835   1
 -11   3   5     346    1083   1
  -9   3   5   39260    1146   1
  -7   3   5 1387435   15707   1
  -5   3   5  106012    1487   1
  -3   3   5   62198    1522   1
  -1   3   5   58644    1458   1
   1   3   5  783954    8259   1
   3   3   5  266906    2403   1
   5   3   5   19971    1606   1
   7   3   5    4110    1452   1
   9   3   5  320840    4590   1
  11   3   5  115353    3177   1
  13   3   5  127365    3924   1
 -18   4   5   42917    2272   1
 -16   4   5    7380    1917   1
 -14   4   5  231513    5191   1
 -12   4   5  459852    5997   1
 -10   4   5  720035   10342   1
  -8   4   5 2039362   28625   1
  -6   4   5  192430    3683   1
  -4   4   5 3282422   35495   1
  -2   4   5 3829880   30325   1
   0   4   5  740141    6609   1
   2   4   5  972127    8273   1
   4   4   5  551895    3581   1
   6   4   5  906413   14930   1
   8   4   5   78542    2466   1
  10   4   5   31234    2175   1
  12   4   5    3832    2098   1
  14   4   5    6754    3152   1
 -19   5   5   81159    2649   1
 -17   5   5   19500    1981   1
 -15   5   5  157944    2593   1
 -13   5   5  172061    2926   1
 -11   5   5   21096    1195   1
  -9   5   5  191274    2982   1
  -7   5   5  381501    2167   1
  -5   5   5  119455    1557   1
  -3   5   5   82703    1492   1
  -1   5   5  126788    1824   1
   1   5   5  177681    2098   1
   3   5   5  539101    6973   1
   5   5   5    1506    1289   1
   7   5   5  282134    3942   1
   9   5   5  187872    2867   1
  11   5   5   82424    2399   1
  13   5   5  116062    3004   1
 -18   6   5    4251    1585   1
 -16   6   5  515905   12497   1
 -14   6   5  243091    3574   1
 -12   6   5  156913    3621   1
 -10   6   5 1330457   25660   1
  -8   6   5  976493   12617   1
  -6   6   5 4275545   22984   1
  -4   6   5  889074    6229   1
  -2   6   5 1683958   19430   1
   0   6   5 2356240   15840   1
   2   6   5 1595650   18610   1
   4   6   5 1845085   20599   1
   6   6   5  115454    2661   1
   8   6   5  393414    3911   1
  10   6   5  286530    8427   1
  12   6   5   86325    3988   1
 -17   7   5     333    1235   1
 -15   7   5    1938    1459   1
 -13   7   5  109083    2145   1
 -11   7   5   10464    1331   1
  -9   7   5    2280    1354   1
  -7   7   5   16195    1418   1
  -5   7   5  254160    1707   1
  -3   7   5   25860    1183   1
  -1   7   5   95935    1455   1
   1   7   5   22182    1323   1
   3   7   5   85195    1939   1
   5   7   5   87171    4857   1
   7   7   5   82165    2830   1
   9   7   5  145707    2864   1
  11   7   5    6552    2089   1
  13   7   5     929    2637   1
 -18   8   5   11596    1607   1
 -16   8   5  472016    9292   1
 -14   8   5   55584    1462   1
 -12   8   5  127135    2590   1
 -10   8   5  378688    3742   1
  -8   8   5   50331    1980   1
  -6   8   5 1816942    9281   1
  -4   8   5   13621    1679   1
  -2   8   5   31307    1346   1
   0   8   5  745310   10751   1
   2   8   5  181418    2684   1
   4   8   5  593727   10196   1
   6   8   5   15320    2136   1
   8   8   5  238078    5532   1
  10   8   5  130053    5307   1
  12   8   5  112508    3077   1
 -17   9   5   24638    1373   1
 -15   9   5    5594    1461   1
 -13   9   5     719    1258   1
 -11   9   5   11785    1471   1
  -9   9   5   26097    5789   1
  -7   9   5   53985    3795   1
  -5   9   5   81108    2479   1
  -3   9   5   69281    2101   1
  -1   9   5   68631    2101   1
   1   9   5   39463    1669   1
   3   9   5    3093    1685   1
   5   9   5   19181    2115   1
   7   9   5    3795    2001   1
   9   9   5    4079    2380   1
  11   9   5   50506    2807   1
 -16  10   5    6327    1217   1
 -14  10   5  141900    6016   1
 -12  10   5  218851    5116   1
 -10  10   5   14425    1669   1
  -8  10   5  764673    3954   1
  -6  10   5    4503    1547   1
  -4  10   5  782242    7205   1
  -2  10   5  236777    6915   1
   0  10   5   89503    2388   1
   2  10   5  224913    5854   1
   4  10   5    9296    2024   1
   6  10   5  400251    3319   1
   8  10   5   26618    1806   1
  10  10   5    9811    1847   1
 -15  11   5   18159    1394   1
 -13  11   5   17124    1259   1
 -11  11   5   33205    1584   1
  -9  11   5   42835    1614   1
  -7  11   5    5157    1725   1
  -5  11   5    4567    2047   1
  -3  11   5    1020    1678   1
  -1  11   5   13813    1713   1
   1  11   5    5596    1576   1
   3  11   5   56249    2251   1
   5  11   5   59982    2026   1
   7  11   5   98224    2406   1
   9  11   5   80414    2409   1
 -14  12   5  130677    3909   1
 -12  12   5   70905    1532   1
 -10  12   5   15299    1465   1
  -8  12   5  290195    2843   1
  -6  12   5   37145    2115   1
  -4  12   5  232653    3088   1
  -2  12   5   70863    2273   1
   0  12   5   18435    2091   1
   2  12   5  385636   13190   1
   4  12   5   10202    2024   1
   6  12   5  197171    4310   1
   8  12   5   53391    2297   1
 -13  13   5   44874    1607   1
 -11  13   5   51437    3967   1
  -9  13   5   34541    1785   1
  -7  13   5   10396    2000   1
  -5  13   5    -447    2058   1
  -3  13   5    1070    1583   1
  -1  13   5   28116    2251   1
   1  13   5    1799    1994   1
   3  13   5    2851    1568   1
   5  13   5   29590    1838   1
   7  13   5   68152    7880   1
 -12  14   5    2918    1264   1
 -10  14   5   20329    2766   1
  -8  14   5  199708    5403   1
  -6  14   5   16051    2045   1
  -4  14   5  146560    2000   1
  -2  14   5   20609    2092   1
   0  14   5    9944    2380   1
   2  14   5   66934    1858   1
   4  14   5    9721    1684   1
   6  14   5   17970    2138   1
 -11  15   5    8663    1745   1
  -9  15   5   10680    2069   1
  -7  15   5   11964    2047   1
  -5  15   5     586    1665   1
  -3  15   5    6538    1665   1
  -1  15   5   10992    1712   1
   1  15   5    3754    1432   1
   3  15   5    6438    1933   1
   5  15   5    -935    1725   1
  -8  16   5    7816    2047   1
  -6  16   5  185517    9649   1
  -4  16   5   58703    1993   1
  -2  16   5  193461    2509   1
   0  16   5  167410    3377   1
   2  16   5   16302    1682   1
  -5  17   5    1298    1642   1
  -3  17   5    9856    1792   1
  -1  17   5      43    1678   1
 -20   0   6  592378    5982   1
 -18   0   6   49917    2380   1
 -16   0   6  814822   47880   1
 -14   0   6 1233331   42743   1
 -12   0   6  440398    9962   1
 -10   0   6 3214230   77507   1
  -8   0   6    8016    1334   1
  -6   0   6 2433739  145272   1
  -2   0   6 6036340   20713   1
   0   0   6 2414000   22192   1
   2   0   6    4369    2431   1
   4   0   6 3526117   30394   1
   6   0   6  699126   36698   1
   8   0   6 1253652   36312   1
  10   0   6  997747   30619   1
  12   0   6   23479    3088   1
  14   0   6  372190    6047   1
 -19   1   6   57729    1705   1
 -17   1   6   39365    1507   1
 -15   1   6  529489    7759   1
 -13   1   6 1313111   62398   1
 -11   1   6  556388   11217   1
  -9   1   6  392979   19388   1
  -7   1   6   53910    1145   1
  -5   1   6  791855   20456   1
  -3   1   6    5444    1734   1
  -1   1   6  673590    6648   1
   1   1   6   52651    1510   1
   3   1   6  442603   10362   1
   5   1   6  567105    4241   1
   7   1   6 1020650   45012   1
   9   1   6  398626    4252   1
  11   1   6   39383    2897   1
  13   1   6   33296    2360   1
 -20   2   6  139973    3924   1
 -18   2   6   59407    1644   1
 -16   2   6    1196    1381   1
 -14   2   6   70769    1279   1
 -12   2   6    7099    1108   1
 -10   2   6 1694179   77398   1
  -8   2   6  278717    5428   1
  -6   2   6  684494   41915   1
  -4   2   6  109380    2098   1
  -2   2   6   40509    2153   1
   0   2   6  678200   10736   1
   2   2   6  271786    4819   1
   4   2   6 1085015   35466   1
   6   2   6    8569    1657   1
   8   2   6   14465    1782   1
  10   2   6     779    2006   1
  12   2   6   42841    3474   1
  14   2   6  204525   18397   1
 -19   3   6   20945    2433   1
 -17   3   6    1435    1936   1
 -15   3   6  123563    1553   1
 -13   3   6  296869   16681   1
 -11   3   6   60382    1351   1
  -9   3   6  197784    4319   1
  -7   3   6    4496    1040   1
  -5   3   6  112671    1526   1
  -3   3   6    4045    1408   1
  -1   3   6   78487    2497   1
   1   3   6    2932    1341   1
   3   3   6  209360    2140   1
   5   3   6   40902    1782   1
   7   3   6  321969    2948   1
   9   3   6   89321    2530   1
  11   3   6     877    2237   1
  13   3   6   14280    3281   1
 -18   4   6  515505   27660   1
 -16   4   6  180709    4160   1
 -14   4   6  359617   23347   1
 -12   4   6 1161888   37345   1
 -10   4   6  101834    1855   1
  -8   4   6 3166416   48843   1
  -6   4   6 1041873    6453   1
  -4   4   6 1742130   28399   1
  -2   4   6 1808269    4547   1
   0   4   6  920646   14835   1
   2   4   6 3560259   80428   1
   4   4   6  121141    1873   1
   6   4   6 1103102   31918   1
   8   4   6  396856    5869   1
  10   4   6  166902    6059   1
  12   4   6  498477    6160   1
 -19   5   6   27948    2199   1
 -17   5   6   27366    1630   1
 -15   5   6   37357    1387   1
 -13   5   6   40440    2015   1
 -11   5   6   11559    1027   1
  -9   5   6  102724    1344   1
  -7   5   6    2459    1115   1
  -5   5   6  114605    1557   1
  -3   5   6     750    1134   1
  -1   5   6    9053    3560   1
   1   5   6   16343    1341   1
   3   5   6   86551    1850   1
   5   5   6     827    1558   1
   7   5   6   28913    1725   1
   9   5   6   10261    1996   1
  11   5   6    7672    2234   1
  13   5   6   19715    2499   1
 -18   6   6  220837    8034   1
 -16   6   6   34441    1450   1
 -14   6   6  131886    6096   1
 -12   6   6  730199    8623   1
 -10   6   6   22081    1122   1
  -8   6   6 1630216   12087   1
  -6   6   6   94245    1593   1
  -4   6   6  331570    4526   1
  -2   6   6  458697    9002   1
   0   6   6   69422    1484   1
   2   6   6 1159540   76552   1
   4   6   6    2170    1357   1
   6   6   6  438458   21230   1
   8   6   6   54987    6272   1
  10   6   6   14003    2316   1
  12   6   6  175738    6047   1
 -17   7   6  152100    5051   1
 -15   7   6  135631   15663   1
 -13   7   6  162230   10148   1
 -11   7   6  178726   15086   1
  -9   7   6   71340    1788   1
  -7   7   6  392157    3997   1
  -5   7   6    2807    1246   1
  -3   7   6    1761    1144   1
  -1   7   6    5365    1183   1
   1   7   6  275798    4094   1
   3   7   6   26827    1329   1
   5   7   6  217449    6192   1
   7   7   6   75827    2284   1
   9   7   6  150079    6272   1
  11   7   6  121053    2674   1
 -18   8   6    2498    1421   1
 -16   8   6  215475    3858   1
 -14   8   6  151827    4763   1
 -12   8   6   54513    2237   1
 -10   8   6  500342   12824   1
  -8   8   6   40959    1324   1
  -6   8   6  830066    7751   1
  -4   8   6  136937    1918   1
  -2   8   6  178111    2246   1
   0   8   6  729250    3612   1
   2   8   6    8049    5036   1
   4   8   6  289022    5821   1
   6   8   6   10198    2041   1
   8   8   6   75654    2574   1
  10   8   6  152579    7976   1
  12   8   6    1049    2029   1
 -17   9   6   44424    4243   1
 -15   9   6  122920    4204   1
 -13   9   6  103748   13144   1
 -11   9   6    1676    1142   1
  -9   9   6  277068    4652   1
  -7   9   6  105027    2865   1
  -5   9   6  123388    2005   1
  -3   9   6   22216    1543   1
  -1   9   6  156255    2672   1
   1   9   6  200812    2300   1
   3   9   6  357798    4857   1
   5   9   6    2006    1684   1
   7   9   6  165226    3377   1
   9   9   6  167165    4438   1
  11   9   6   67578    3374   1
 -16  10   6  221060    6491   1
 -14  10   6   97178    7688   1
 -12  10   6   62236    3435   1
 -10  10   6  764394    6552   1
  -8  10   6  258416    3180   1
  -6  10   6  691083    5223   1
  -4  10   6   85599    3264   1
  -2  10   6  109205    1897   1
   0  10   6  729939   25813   1
   2  10   6  416169    3387   1
   4  10   6  826439    4075   1
   6  10   6   46871    2273   1
   8  10   6  133022    3023   1
  10  10   6  176323    6139   1
 -15  11   6   22068    1793   1
 -13  11   6    5816    1198   1
 -11  11   6    1564    1227   1
  -9  11   6   12031    1682   1
  -7  11   6  371746    3743   1
  -5  11   6    2497    1484   1
  -3  11   6    -458    1473   1
  -1  11   6   12339    1392   1
   1  11   6  299876   11032   1
   3  11   6    1043    1665   1
   5  11   6   10373    1478   1
   7  11   6    2986    2045   1
   9  11   6   25107    2289   1
 -14  12   6    9904    1333   1
 -12  12   6   40500    1950   1
 -10  12   6    9606    1464   1
  -8  12   6   37090    1299   1
  -6  12   6   90472    2318   1
  -4  12   6   18553    2251   1
  -2  12   6    8824    2135   1
   0  12   6   52048    2818   1
   2  12   6   30934    2509   1
   4  12   6    4476    1570   1
   6  12   6   13349    2412   1
   8  12   6    2671    2115   1
 -13  13   6     439    1212   1
 -11  13   6   46520    4200   1
  -9  13   6   20958    1512   1
  -7  13   6    2251    1456   1
  -5  13   6   30093    1759   1
  -3  13   6    3153    2637   1
  -1  13   6     708    1276   1
   1  13   6    3183    1511   1
   3  13   6   13069    2021   1
   5  13   6   83517    4792   1
   7  13   6    1725    2069   1
 -12  14   6  118383   17545   1
 -10  14   6   72702    1644   1
  -8  14   6  173969   10678   1
  -6  14   6  109071    5243   1
  -4  14   6  445550    5821   1
  -2  14   6  315302    2572   1
   0  14   6  159704    4492   1
   2  14   6  246874   10935   1
   4  14   6  121016    4664   1
   6  14   6  255144   10067   1
 -11  15   6   25702    1478   1
  -9  15   6   32848    1806   1
  -7  15   6    1174    1512   1
  -5  15   6   23995    1737   1
  -3  15   6    1427    1544   1
  -1  15   6   11063    1743   1
   1  15   6    5778    1602   1
   3  15   6   24408    2183   1
  -8  16   6    9858    2255   1
  -6  16   6   -1547    1690   1
  -4  16   6   19589    2927   1
  -2  16   6   13359    1839   1
   0  16   6    -249    1878   1
   2  16   6     998    2069   1
 -19   1   7   14609    1438   1
 -17   1   7   33239    1334   1
 -15   1   7    2133    1168   1
 -13   1   7  160877    1812   1
 -11   1   7   13069     976   1
  -9   1   7  102596    1849   1
  -7   1   7    9008    1149   1
  -5   1   7   45776    1475   1
  -3   1   7   59954    1685   1
  -1   1   7  122217    2058   1
   1   1   7   11946    1499   1
   3   1   7   58819    1689   1
   5   1   7   21365    1639   1
   7   1   7     486    1540   1
   9   1   7   57017    1988   1
  11   1   7    3530    2482   1
  13   1   7   12442    2182   1
 -20   2   7   68185    2637   1
 -18   2   7   56134    2021   1
 -16   2   7  174413    2215   1
 -14   2   7  252045    3733   1
 -12   2   7 1071381   10467   1
 -10   2   7 1948947   38735   1
  -8   2   7 1602440   30306   1
  -6   2   7  879206   11166   1
  -4   2   7 1859683   27621   1
  -2   2   7 1858578   22188   1
   0   2   7  917177    3747   1
   2   2   7 2619392   12172   1
   4   2   7 1454895    8226   1
   6   2   7  470919    5274   1
   8   2   7  280385    2660   1
  10   2   7   55413    2031   1
  12   2   7   99443    3563   1
 -19   3   7   59473    2508   1
 -17   3   7   78528    1760   1
 -15   3   7  332924    3927   1
 -13   3   7   79116    2406   1
 -11   3   7  295856    2471   1
  -9   3   7   88019    1328   1
  -7   3   7   60017    1317   1
  -5   3   7   43681    1331   1
  -3   3   7  102051    1760   1
  -1   3   7   38299    1586   1
   1   3   7  308653    3045   1
   3   3   7   40040    1589   1
   5   3   7   82224    1836   1
   7   3   7  138444    2030   1
   9   3   7   21068    1544   1
  11   3   7   58464    2596   1
  13   3   7    1608    3088   1
 -20   4   7   36472    3827   1
 -18   4   7   12293    1956   1
 -16   4   7    6594    1177   1
 -14   4   7   15488    1157   1
 -12   4   7  102063    2656   1
 -10   4   7  497846    9934   1
  -8   4   7  255943    4496   1
  -6   4   7    4321    1249   1
  -4   4   7   53112   10585   1
  -2   4   7   45685    1302   1
   0   4   7  494095    5750   1
   2   4   7  311286    2451   1
   4   4   7  102055    1887   1
   6   4   7   57044    1587   1
   8   4   7   25533    1587   1
  10   4   7   14485    2099   1
  12   4   7  112790    3636   1
 -19   5   7   72530    3965   1
 -17   5   7  120635    1922   1
 -15   5   7  104677    2157   1
 -13   5   7  352738    5419   1
 -11   5   7   21732    1205   1
  -9   5   7  272867    4133   1
  -7   5   7   79226    1370   1
  -5   5   7    5871    1099   1
  -3   5   7   13250    1245   1
  -1   5   7   95696    1546   1
   1   5   7   48477    1623   1
   3   5   7  122604    1986   1
   5   5   7  135522    1910   1
   7   5   7   50631    1595   1
   9   5   7  137921    2716   1
  11   5   7    9305    2361   1
 -18   6   7  119156    4150   1
 -16   6   7   29929    1422   1
 -14   6   7  179217    3814   1
 -12   6   7    7681    1047   1
 -10   6   7  107088    1760   1
  -8   6   7  232211    1644   1
  -6   6   7  261088    2115   1
  -4   6   7  115392    1718   1
  -2   6   7   61963    1458   1
   0   6   7 1160139    9359   1
   2   6   7    4235    1408   1
   4   6   7   52603    1613   1
   6   6   7   81522    1697   1
   8   6   7    6494    2286   1
  10   6   7  231409   13605   1
  12   6   7   25130    3313   1
 -17   7   7    8484    1216   1
 -15   7   7   64472    2470   1
 -13   7   7   12527    1170   1
 -11   7   7   40387    1178   1
  -9   7   7   26835    1363   1
  -7   7   7    7212    1299   1
  -5   7   7    7120    1053   1
  -3   7   7   44538    1516   1
  -1   7   7    1322    1100   1
   1   7   7  152088    2615   1
   3   7   7   22473    1515   1
   5   7   7   36854    1604   1
   7   7   7   77534    3699   1
   9   7   7   22095    2454   1
  11   7   7   29481    2655   1
 -18   8   7   77223    2990   1
 -16   8   7  144524    2326   1
 -14   8   7  164399    3463   1
 -12   8   7   17133    1069   1
 -10   8   7  274802    2412   1
  -8   8   7  110738    3130   1
  -6   8   7  235342    2455   1
  -4   8   7  530568    5784   1
  -2   8   7   33407    1383   1
   0   8   7  502454    2878   1
   2   8   7    7727    1494   1
   4   8   7   77840    1770   1
   6   8   7   16224    1806   1
   8   8   7   35980    2294   1
  10   8   7  285869    8716   1
 -17   9   7    2335    1511   1
 -15   9   7    2300    1296   1
 -13   9   7    2470    1720   1
 -11   9   7    1562    1027   1
  -9   9   7   31623    1376   1
  -7   9   7    5048    1198   1
  -5   9   7    4219    1140   1
  -3   9   7    3632    1361   1
  -1   9   7     396    1389   1
   1   9   7     -52    1443   1
   3   9   7   11748    2380   1
   5   9   7    2643    2045   1
   7   9   7    2495    2069   1
   9   9   7    3015    1759   1
 -16  10   7   39019    2221   1
 -14  10   7    1622    1202   1
 -12  10   7   78509    3110   1
 -10  10   7   15945    1821   1
  -8  10   7    3453    1128   1
  -6  10   7   12296    1383   1
  -4  10   7    8579    1335   1
  -2  10   7  107020    1677   1
   0  10   7  298982    5806   1
   2  10   7   28697    1838   1
   4  10   7   16151    1523   1
   6  10   7     154    2086   1
   8  10   7   53633    3023   1
 -15  11   7   12570    1365   1
 -13  11   7   17455    1339   1
 -11  11   7    7629    1429   1
  -9  11   7    3865    1284   1
  -7  11   7    2475    1224   1
  -5  11   7    4624    1719   1
  -3  11   7    5247    1800   1
  -1  11   7   17262    1846   1
   1  11   7   23696    2734   1
   3  11   7   51024    2227   1
   5  11   7   30010    1868   1
   7  11   7    8717    2115   1
   9  11   7    7195    2206   1
 -14  12   7   37745    1453   1
 -12  12   7  233698    6184   1
 -10  12   7   54843    3830   1
  -8  12   7  348166    5723   1
  -6  12   7  357922    7032   1
  -4  12   7  508688    6201   1
  -2  12   7  906652   26023   1
   0  12   7   92566    2071   1
   2  12   7  529177    3547   1
   4  12   7  105213    5532   1
   6  12   7  143155    2637   1
   8  12   7  226750   16371   1
 -13  13   7   34848    2140   1
 -11  13   7   18039    1644   1
  -9  13   7   14321    1490   1
  -7  13   7   14050    1677   1
  -5  13   7    2678    1293   1
  -3  13   7     663    1289   1
  -1  13   7    5159    1772   1
   1  13   7    -878    1382   1
   3  13   7   48606    2605   1
   5  13   7    5369    1712   1
 -12  14   7    4950    1303   1
 -10  14   7   36290    2135   1
  -8  14   7    7109    2206   1
  -6  14   7   37157    2178   1
  -4  14   7  171459    7028   1
  -2  14   7    8911    1601   1
   0  14   7   98774    3707   1
   2  14   7    9515    1712   1
   4  14   7   28684    2412   1
  -9  15   7    2894    1436   1
  -7  15   7   17837    1377   1
  -5  15   7    3840    1659   1
  -3  15   7     822    1474   1
  -1  15   7    1001    1516   1
   1  15   7    4687    2069   1
   3  15   7    3003    1474   1
  -8  16   7   11949    1537   1
  -6  16   7   70695    1859   1
  -4  16   7   41737    4020   1
  -2  16   7   10002    2995   1
   0  16   7  116581    6969   1
 -20   0   8   76574    2912   1
 -18   0   8  364965    3106   1
 -16   0   8  278808    3962   1
 -14   0   8 2704814   37798   1
 -12   0   8  564820    7429   1
 -10   0   8 2252549   50454   1
  -8   0   8 2998057  136460   1
  -6   0   8 1450712   60064   1
  -2   0   8 1306235    5515   1
   0   0   8 2163588    6595   1
   2   0   8 2350310    7345   1
   4   0   8  412531    3933   1
   6   0   8 2748425    8836   1
   8   0   8  169304    3292   1
  10   0   8  252351   10968   1
  12   0   8   65741    3731   1
 -19   1   8   12608    1205   1
 -17   1   8   29960    1330   1
 -15   1   8   34145    1245   1
 -13   1   8    1308     988   1
 -11   1   8    7847    1077   1
  -9   1   8   82710    1257   1
  -7   1   8   53271    1272   1
  -5   1   8  333538   13054   1
  -3   1   8  589192    7818   1
  -1   1   8   90290    1754   1
   1   1   8   55479    1820   1
   3   1   8   28348    1720   1
   5   1   8    8209    1547   1
   7   1   8   91650    1904   1
   9   1   8   12198    1645   1
  11   1   8    1093    2111   1
 -20   2   8   61038    3000   1
 -18   2   8   24637    1421   1
 -16   2   8  607425    4632   1
 -14   2   8  657042   17227   1
 -12   2   8  199046    2091   1
 -10   2   8    4578     989   1
  -8   2   8    6702    1099   1
  -6   2   8 1653384   27825   1
  -4   2   8  129407    1699   1
  -2   2   8 1521727   16490   1
   0   2   8   11558    1210   1
   2   2   8   30848    1517   1
   4   2   8  199084    2209   1
   6   2   8  626879    3305   1
   8   2   8  458490    3228   1
  10   2   8   24700    1677   1
  12   2   8   84615    3537   1
 -19   3   8    1255    1376   1
 -17   3   8   64083    1354   1
 -15   3   8   19073    1089   1
 -13   3   8   55567    1341   1
 -11   3   8    2260    1065   1
  -9   3   8   46507    1034   1
  -7   3   8    5958    1204   1
  -5   3   8   69283    1569   1
  -3   3   8   19058    1472   1
  -1   3   8    1792    1221   1
   1   3   8    4638    1346   1
   3   3   8   28638    1695   1
   5   3   8   16385    1533   1
   7   3   8   73731    1781   1
   9   3   8   34882    1684   1
  11   3   8    2249    2032   1
 -20   4   8   54326    2403   1
 -18   4   8   92412    2672   1
 -16   4   8  564784    5011   1
 -14   4   8    3469    1082   1
 -12   4   8 1182612   12098   1
 -10   4   8  501793    7410   1
  -8   4   8  542778    9000   1
  -6   4   8 3040566   51337   1
  -4   4   8  448983    4720   1
  -2   4   8 2847282   29123   1
   0   4   8  547041    9532   1
   2   4   8  384408    3286   1
   4   4   8 1369937   12510   1
   6   4   8    1974    1383   1
   8   4   8  634707    7385   1
  10   4   8  102291    2686   1
 -19   5   8     141    1516   1
 -17   5   8    1326    1203   1
 -15   5   8    9708    1039   1
 -13   5   8    8931    1224   1
 -11   5   8    1433    1200   1
  -9   5   8   27785    1149   1
  -7   5   8  148408    1645   1
  -5   5   8  116974    3007   1
  -3   5   8   70889    1427   1
  -1   5   8  107472    1980   1
   1   5   8   53031    1311   1
   3   5   8    1950    1318   1
   5   5   8   32970    1438   1
   7   5   8   19545    1461   1
   9   5   8    6568    1902   1
  11   5   8    5062    2166   1
 -18   6   8   13869    1290   1
 -16   6   8  394767    8864   1
 -14   6   8   90773    3027   1
 -12   6   8  469245    9614   1
 -10   6   8   26742    1125   1
  -8   6   8    2564    1269   1
  -6   6   8  530601    8334   1
  -4   6   8  344628    6829   1
  -2   6   8  484249    3844   1
   0   6   8     746    1193   1
   2   6   8   12766    1378   1
   4   6   8  389573    5459   1
   6   6   8   80054    1701   1
   8   6   8  356660    3834   1
  10   6   8   16559    2436   1
 -19   7   8   20515    1433   1
 -17   7   8   16322    1511   1
 -15   7   8   34786    1304   1
 -13   7   8   26940    1086   1
 -11   7   8   34089    1544   1
  -9   7   8   14141    1194   1
  -7   7   8     546    1192   1
  -5   7   8    2605    1259   1
  -3   7   8   22825    1599   1
  -1   7   8    4564    1412   1
   1   7   8   21348    1550   1
   3   7   8   20374    1392   1
   5   7   8   70657    1718   1
   7   7   8    7590    2092   1
   9   7   8   61852    2562   1
 -18   8   8   77459    1668   1
 -16   8   8    5392    1226   1
 -14   8   8  256610   11291   1
 -12   8   8  114388    4488   1
 -10   8   8    3323    1169   1
  -8   8   8   41691    1337   1
  -6   8   8  207526    3087   1
  -4   8   8  245628    2821   1
  -2   8   8  294024    4494   1
   0   8   8   40576    1481   1
   2   8   8    2673    1445   1
   4   8   8   90100    2613   1
   6   8   8  273133   14409   1
   8   8   8    6513    2379   1
  10   8   8   77354    8555   1
 -17   9   8    4133    1286   1
 -15   9   8    2040    1140   1
 -13   9   8   29676    1251   1
 -11   9   8    5561    1183   1
  -9   9   8  107768    1263   1
  -7   9   8    1669    1037   1
  -5   9   8  155848    2150   1
  -3   9   8   49442    1348   1
  -1   9   8   35140    2024   1
   1   9   8   32673    1418   1
   3   9   8   55490    1807   1
   5   9   8   30195    3699   1
   7   9   8    2906    2045   1
   9   9   8    2830    2138   1
 -16  10   8   13222    1286   1
 -14  10   8  350082   18826   1
 -12  10   8   78735    6174   1
 -10  10   8 1435674   20588   1
  -8  10   8  976400   10343   1
  -6  10   8  219980    5766   1
  -4  10   8 1077511   22487   1
  -2  10   8  229639    6787   1
   0  10   8 1139914   20803   1
   2  10   8 1125426   21337   1
   4  10   8   89186    2132   1
   6  10   8  272779    9874   1
   8  10   8   14396    1962   1
 -15  11   8   54610    5134   1
 -13  11   8    2140    1185   1
 -11  11   8   54453    1516   1
  -9  11   8   21883    1151   1
  -7  11   8   20116    1471   1
  -5  11   8    4900    1439   1
  -3  11   8    3214    1346   1
  -1  11   8   45865    1486   1
   1  11   8   17695    1501   1
   3  11   8   72066    2123   1
   5  11   8     834    1630   1
   7  11   8   31498    3345   1
 -14  12   8   15385    1448   1
 -12  12   8  150973    6119   1
 -10  12   8   40520    2003   1
  -8  12   8    3300    1426   1
  -6  12   8   71586    1867   1
  -4  12   8    1956    1435   1
  -2  12   8   88831    2091   1
   0  12   8    2170    2024   1
   2  12   8   72080    4246   1
   4  12   8  101387    2316   1
   6  12   8    6894    2160   1
 -13  13   8   47998    1999   1
 -11  13   8   20054    1383   1
  -9  13   8    -472    1337   1
  -7  13   8   36955    1445   1
  -5  13   8     394    1717   1
  -3  13   8   75747    1665   1
  -1  13   8    3223    1672   1
   1  13   8   28438    1806   1
   3  13   8    4660    1759   1
   5  13   8   12459    2115   1
 -12  14   8  236120   10266   1
 -10  14   8   22463    1559   1
  -8  14   8  155285    6125   1
  -6  14   8  305197   10060   1
  -4  14   8  227844    2449   1
  -2  14   8  433230   16179   1
   0  14   8  102471    2001   1
   2  14   8   58310    2251   1
   4  14   8  182510   15535   1
  -9  15   8    3330    1299   1
  -7  15   8    3271    1467   1
  -5  15   8    6934    1350   1
  -3  15   8    3334    2317   1
  -1  15   8   -1942    2069   1
   1  15   8    3174    2024   1
  -6  16   8    6442    1560   1
  -4  16   8   13144    1600   1
  -2  16   8    4541    1570   1
 -19   1   9   39143    1463   1
 -17   1   9     691    1252   1
 -15   1   9   27637    1203   1
 -13   1   9    1220     986   1
 -11   1   9     704    1088   1
  -9   1   9  301465    6833   1
  -7   1   9   10320    1180   1
  -5   1   9   75375    1352   1
  -3   1   9   53077    1504   1
  -1   1   9   92029    2024   1
   1   1   9     620    1253   1
   3   1   9   73131    1768   1
   5   1   9   23755    1599   1
   7   1   9   87010    1791   1
   9   1   9   10400    1569   1
  11   1   9    7326    1932   1
 -20   2   9  101221    2441   1
 -18   2   9  111150    1732   1
 -16   2   9  367177    5279   1
 -14   2   9  676268   10463   1
 -12   2   9  751695    9029   1
 -10   2   9 1278422   22105   1
  -8   2   9  939493   19003   1
  -6   2   9 2312943   35570   1
  -4   2   9 2468127   38924   1
  -2   2   9 1229837   16152   1
   0   2   9  925358    3126   1
   2   2   9  608754    9758   1
   4   2   9  690327   10640   1
   6   2   9  317542    4178   1
   8   2   9  150339    2324   1
  10   2   9   87997    2046   1
 -19   3   9    8587    1719   1
 -17   3   9   86587    1410   1
 -15   3   9   25392    1158   1
 -13   3   9     376    1235   1
 -11   3   9  114031    2199   1
  -9   3   9  140849    2624   1
  -7   3   9  331268    5293   1
  -5   3   9   90619    2452   1
  -3   3   9    2656    1244   1
  -1   3   9  221145    2868   1
   1   3   9  308808    3658   1
   3   3   9   31005    1589   1
   5   3   9  155189    2563   1
   7   3   9   48193    1685   1
   9   3   9   84604    1848   1
  11   3   9   81168    2891   1
 -20   4   9   83030    4990   1
 -18   4   9    1344    1088   1
 -16   4   9   14526    1006   1
 -14   4   9   83226    1948   1
 -12   4   9    1476    1044   1
 -10   4   9    6707    1132   1
  -8   4   9  203912    2891   1
  -6   4   9   13390    1249   1
  -4   4   9    9912    1315   1
  -2   4   9   57588    1906   1
   0   4   9    2079    1326   1
   2   4   9      68    1445   1
   4   4   9  147411    2231   1
   6   4   9   38620    1469   1
   8   4   9   14422    1402   1
  10   4   9   33772    2231   1
 -19   5   9   32178    1544   1
 -17   5   9   10056    1066   1
 -15   5   9  129356    2766   1
 -13   5   9    2069    1063   1
 -11   5   9    9939    1143   1
  -9   5   9  253032    2597   1
  -7   5   9   18027    1231   1
  -5   5   9   14554    1232   1
  -3   5   9    1418    1301   1
  -1   5   9  113891    3483   1
   1   5   9   49327    1596   1
   3   5   9   68074    1616   1
   5   5   9    9796    1454   1
   7   5   9  172338    5126   1
   9   5   9   30354    2164   1
 -18   6   9  260390    4889   1
 -16   6   9   63143    1355   1
 -14   6   9   22327    1211   1
 -12   6   9  113897    1472   1
 -10   6   9    3362    1025   1
  -8   6   9  469358    4236   1
  -6   6   9    2131    1297   1
  -4   6   9    3784    1263   1
  -2   6   9  210879    2572   1
   0   6   9   50065    1529   1
   2   6   9  191981    2581   1
   4   6   9    6156    1168   1
   6   6   9  116392    2425   1
   8   6   9  173105    3068   1
  10   6   9   86002    2931   1
 -19   7   9    3299    1287   1
 -17   7   9   17117    1332   1
 -15   7   9   37648    1700   1
 -13   7   9    5756    1090   1
 -11   7   9   14067    1165   1
  -9   7   9    1282    1080   1
  -7   7   9    -235    1167   1
  -5   7   9   53313    1378   1
  -3   7   9  134688    2145   1
  -1   7   9    2659    1540   1
   1   7   9   47714    1477   1
   3   7   9    6780    1300   1
   5   7   9   70226    1538   1
   7   7   9    7764    2206   1
   9   7   9     753    2160   1
 -18   8   9  145577    3136   1
 -16   8   9   45397    1256   1
 -14   8   9   45850    1382   1
 -12   8   9  467955    6511   1
 -10   8   9  132336    3362   1
  -8   8   9  975863   10476   1
  -6   8   9  107961    2755   1
  -4   8   9  184829    3135   1
  -2   8   9  664236    9478   1
   0   8   9  334447    6225   1
   2   8   9  535160    2547   1
   4   8   9   31655    1404   1
   6   8   9   83355    2524   1
   8   8   9   96014    2682   1
 -17   9   9   19420    1922   1
 -15   9   9    4052    1064   1
 -13   9   9   15416    1040   1
 -11   9   9   19195    1265   1
  -9   9   9   10518    1017   1
  -7   9   9   78845    1275   1
  -5   9   9    2221    1152   1
  -3   9   9   20446    1381   1
  -1   9   9    1395    1501   1
   1   9   9   10482    1358   1
   3   9   9    1616    1419   1
   5   9   9    7945    1725   1
   7   9   9    1783    2115   1
 -16  10   9   22153    1321   1
 -14  10   9   30547    1140   1
 -12  10   9     693    1127   1
 -10  10   9  108075    2173   1
  -8  10   9   91295    1347   1
  -6  10   9   86353    1283   1
  -4  10   9   63703    1765   1
  -2  10   9    1713    1202   1
   0  10   9  113625    3751   1
   2  10   9    1502    1301   1
   4  10   9   74746    2409   1
   6  10   9    9242    3120   1
 -15  11   9   36477    1476   1
 -13  11   9   45338    1571   1
 -11  11   9   41514    1827   1
  -9  11   9   32568    1369   1
  -7  11   9   12382    1550   1
  -5  11   9   24389    1273   1
  -3  11   9    2814    1460   1
  -1  11   9    -423    1150   1
   1  11   9    -413    2605   1
   3  11   9   31128    2605   1
   5  11   9   20832    3377   1
 -14  12   9  123588    6759   1
 -12  12   9   52043    3732   1
 -10  12   9  577351    8709   1
  -8  12   9  107241    3147   1
  -6  12   9  507691   11420   1
  -4  12   9  317590    3064   1
  -2  12   9  163386    2591   1
   0  12   9  312385   19973   1
   2  12   9   64626    2086   1
   4  12   9  189833    2911   1
 -13  13   9   26039    2349   1
 -11  13   9    4313    1310   1
  -9  13   9    4843    1490   1
  -7  13   9    3542    1451   1
  -5  13   9    1725    1511   1
  -3  13   9    2696    1779   1
  -1  13   9     241    1725   1
   1  13   9   12419    1962   1
   3  13   9   13016    1930   1
 -10  14   9    6825    1696   1
  -8  14   9   84385    2086   1
  -6  14   9    3170    1406   1
  -4  14   9   17640    1388   1
  -2  14   9   47652    2273   1
   0  14   9    -887    1478   1
   2  14   9   35730    2206   1
  -9  15   9     110    1498   1
  -7  15   9    5904    1498   1
  -5  15   9    4241    1497   1
  -3  15   9    3201    1563   1
  -1  15   9    -836    1698   1
 -20   0  10    1237    2344   1
 -18   0  10    2305    2240   1
 -16   0  10  160502    3004   1
 -14   0  10  221378    4784   1
 -12   0  10 1477374   39178   1
 -10   0  10   68814    1892   1
  -8   0  10  723109   22914   1
  -6   0  10  149881    5504   1
  -4   0  10   86875    3377   1
  -2   0  10  834623    7558   1
   0   0  10   53806    2388   1
   2   0  10 1010479   25795   1
   4   0  10  160923    3699   1
   6   0  10   26728    2273   1
   8   0  10    1468    2091   1
  10   0  10    1962    2334   1
 -19   1  10   17378    1341   1
 -17   1  10  167223    2661   1
 -15   1  10  395855    5263   1
 -13   1  10  155378    1635   1
 -11   1  10  159759    3525   1
  -9   1  10   13354    1064   1
  -7   1  10   52923    1479   1
  -5   1  10    1154    1170   1
  -3   1  10   37748    1720   1
  -1   1  10   16837    1652   1
   1   1  10  195567    3138   1
   3   1  10  157155    2507   1
   5   1  10  317468   11039   1
   7   1  10  123951    2646   1
   9   1  10   19699    1686   1
 -20   2  10   10806    1452   1
 -18   2  10   41861    1188   1
 -16   2  10   64782    1347   1
 -14   2  10   16101     960   1
 -12   2  10  132625    2087   1
 -10   2  10  306984    7109   1
  -8   2  10    5842    1208   1
  -6   2  10  325145    3763   1
  -4   2  10  163840    4278   1
  -2   2  10   21655    1315   1
   0   2  10  278709    4104   1
   2   2  10  183585    3537   1
   4   2  10    1613    1462   1
   6   2  10   64701    1662   1
   8   2  10   71484    1832   1
  10   2  10   11301    1647   1
 -19   3  10    4195    1174   1
 -17   3  10   27603    1251   1
 -15   3  10   72538    1304   1
 -13   3  10   65229    1280   1
 -11   3  10    2065    1068   1
  -9   3  10   20308    1241   1
  -7   3  10   88011    2015   1
  -5   3  10    2642    1385   1
  -3   3  10   31059    1324   1
  -1   3  10   42235    1489   1
   1   3  10    7306    1387   1
   3   3  10   92267    1751   1
   5   3  10   69845    3055   1
   7   3  10   26281    1702   1
   9   3  10    7540    1483   1
 -20   4  10  100453    7316   1
 -18   4  10   85241    3395   1
 -16   4  10   64560    1793   1
 -14   4  10  308894    6391   1
 -12   4  10    9370    1219   1
 -10   4  10  871169   12358   1
  -8   4  10   73299    1410   1
  -6   4  10  171684    2830   1
  -4   4  10  269921    4431   1
  -2   4  10   76486    1516   1
   0   4  10  730114   14215   1
   2   4  10   11093    1548   1
   4   4  10  176519    4939   1
   6   4  10   74907    1591   1
   8   4  10   58697    1664   1
 -19   5  10   19131    1496   1
 -17   5  10    5253    1091   1
 -15   5  10    1528    1001   1
 -13   5  10   25670    1007   1
 -11   5  10    9536     956   1
  -9   5  10   69991    1718   1
  -7   5  10    2153    1170   1
  -5   5  10     718    1268   1
  -3   5  10    2089    1097   1
  -1   5  10   80912    1729   1
   1   5  10    5356    1425   1
   3   5  10   58297    1636   1
   5   5  10      76    1452   1
   7   5  10    9550    1503   1
   9   5  10   22821    2580   1
 -18   6  10   11059    1334   1
 -16   6  10   25087    1023   1
 -14   6  10  116266    2885   1
 -12   6  10     961    1153   1
 -10   6  10  303567    3228   1
  -8   6  10   52007    1817   1
  -6   6  10  269649    3147   1
  -4   6  10  307372    4791   1
  -2   6  10   36624    1367   1
   0   6  10  436322    4661   1
   2   6  10   12171    1195   1
   4   6  10  180435    3779   1
   6   6  10   60888    1502   1
   8   6  10   15984    1866   1
 -17   7  10   58762    1455   1
 -15   7  10   76876    1998   1
 -13   7  10    9270    1163   1
 -11   7  10  182337    1903   1
  -9   7  10    9899    1357   1
  -7   7  10   70955    1205   1
  -5   7  10    2703    1204   1
  -3   7  10   61989    1531   1
  -1   7  10    9976    1325   1
   1   7  10  198283    4057   1
   3   7  10    3366    1184   1
   5   7  10   71797    1539   1
   7   7  10   61317    1836   1
 -18   8  10   58649    1758   1
 -16   8  10   30441    1426   1
 -14   8  10    1723    1029   1
 -12   8  10  315739    9767   1
 -10   8  10   23522    1083   1
  -8   8  10  239740    1780   1
  -6   8  10   39881    1524   1
  -4   8  10   48477    1292   1
  -2   8  10  283241    3445   1
   0   8  10  102973    2238   1
   2   8  10  356511    5543   1
   4   8  10   14213    1309   1
   6   8  10   53624    1779   1
   8   8  10   63389    6465   1
 -17   9  10   43930    2960   1
 -15   9  10   33643    1230   1
 -13   9  10   74745    1836   1
 -11   9  10   20091    1109   1
  -9   9  10  322498    4210   1
  -7   9  10    4948    1108   1
  -5   9  10    1501    1031   1
  -3   9  10   -1082    1119   1
  -1   9  10  167244    1866   1
   1   9  10    2750    1207   1
   3   9  10   66474    1631   1
   5   9  10    8810    1224   1
   7   9  10   28865    3377   1
 -16  10  10   50277    1479   1
 -14  10  10   18471    1153   1
 -12  10  10   55175    1867   1
 -10  10  10   18555    1110   1
  -8  10  10  409093    7200   1
  -6  10  10  132693    1450   1
  -4  10  10  136387    1708   1
  -2  10  10  289930    5571   1
   0  10  10    1984    1127   1
   2  10  10   37147    1615   1
   4  10  10   14497    1745   1
   6  10  10   64375    3988   1
 -15  11  10    8977    1357   1
 -13  11  10   13174    1116   1
 -11  11  10   61172    2090   1
  -9  11  10    2638    1291   1
  -7  11  10   41253    1504   1
  -5  11  10    1363    1312   1
  -3  11  10   36148    1743   1
  -1  11  10   11616    1494   1
   1  11  10   74786    2219   1
   3  11  10    7520    1797   1
   5  11  10   12630    1866   1
 -14  12  10   32716    1664   1
 -12  12  10    5015    1467   1
 -10  12  10   18103    1183   1
  -8  12  10   11645    1206   1
  -6  12  10  185789    8300   1
  -4  12  10  116205    5436   1
  -2  12  10   14098    1377   1
   0  12  10    8083    1712   1
   2  12  10    -185    1772   1
   4  12  10   67912    6819   1
 -13  13  10    4938    1174   1
 -11  13  10   22545    1558   1
  -9  13  10   25716    1576   1
  -7  13  10   11466    1762   1
  -5  13  10     817    1658   1
  -3  13  10    2505    2219   1
  -1  13  10   51529    1751   1
   1  13  10    5558    2541   1
 -10  14  10   36780    1856   1
  -8  14  10    3735    1659   1
  -6  14  10   42002    2880   1
  -4  14  10   27682    1647   1
  -2  14  10    -859    1712   1
   0  14  10   15386    2412   1
  -7  15  10    2009    1695   1
  -5  15  10    1197    1451   1
  -3  15  10    1029    1456   1
 -19   1  11    2620    1487   1
 -17   1  11   71976    1315   1
 -15   1  11    2140     997   1
 -13   1  11  119215    4250   1
 -11   1  11    3736    1142   1
  -9   1  11    1992    1117   1
  -7   1  11   33740    1205   1
  -5   1  11   48818    1348   1
  -3   1  11   99863    2182   1
  -1   1  11   43973    1413   1
   1   1  11    1618    1175   1
   3   1  11    6044    1414   1
   5   1  11   24851    1526   1
   7   1  11    4947    1519   1
   9   1  11   12424    1761   1
 -20   2  11   77564    4909   1
 -18   2  11  116622    1645   1
 -16   2  11  196395    1842   1
 -14   2  11  253305    1947   1
 -12   2  11   43199    1175   1
 -10   2  11  100994    2623   1
  -8   2  11  340686    5885   1
  -6   2  11  362694    6660   1
  -4   2  11  392543    6364   1
  -2   2  11   74376    1694   1
   0   2  11   43057    1509   1
   2   2  11   92214    1857   1
   4   2  11  219165    3502   1
   6   2  11  158800    2637   1
   8   2  11   48445    1887   1
 -19   3  11   49049    2345   1
 -17   3  11   18776    1178   1
 -15   3  11  252610    2877   1
 -13   3  11    2469     935   1
 -11   3  11   80409    1553   1
  -9   3  11    1426    1144   1
  -7   3  11   24770    1265   1
  -5   3  11   24952    1233   1
  -3   3  11   59562    1464   1
  -1   3  11    4482    1377   1
   1   3  11   89920    2024   1
   3   3  11   88742    1629   1
   5   3  11   13688    1453   1
   7   3  11   60816    1811   1
 -20   4  11    2335    1118   1
 -18   4  11   30731    1203   1
 -16   4  11   40297    1347   1
 -14   4  11  270182    4630   1
 -12   4  11  428376    7743   1
 -10   4  11  273445    5197   1
  -8   4  11  217956    3379   1
  -6   4  11  664515   12168   1
  -4   4  11  655275    9554   1
  -2   4  11  105071    1779   1
   0   4  11  617288   11561   1
   2   4  11  364156    3614   1
   4   4  11  102464    2598   1
   6   4  11   68154    3355   1
   8   4  11     210    1484   1
 -19   5  11   16638    1272   1
 -17   5  11   88699    2728   1
 -15   5  11   13695    1126   1
 -13   5  11  106082    1678   1
 -11   5  11    3917     994   1
  -9   5  11    3213    1126   1
  -7   5  11   18433    1413   1
  -5   5  11   86458    1879   1
  -3   5  11    -453    1430   1
  -1   5  11  133533    1712   1
   1   5  11   31432    1393   1
   3   5  11   58095    1623   1
   5   5  11   61291    1863   1
   7   5  11    9695    1598   1
 -18   6  11  130504    2658   1
 -16   6  11  126180    3548   1
 -14   6  11   38566    1193   1
 -12   6  11  477491    9306   1
 -10   6  11  470322    8127   1
  -8   6  11  410540    5255   1
  -6   6  11  552092    4392   1
  -4   6  11  253351    1792   1
  -2   6  11  658549    7245   1
   0   6  11  363884    5125   1
   2   6  11  240388    6898   1
   4   6  11   91068    3250   1
   6   6  11   84596    6685   1
 -17   7  11    4585    1092   1
 -15   7  11   50924    1947   1
 -13   7  11    2230    1014   1
 -11   7  11   88271    1903   1
  -9   7  11   34322    1347   1
  -7   7  11    3350    1510   1
  -5   7  11    3790    1357   1
  -3   7  11   37509    1481   1
  -1   7  11     215    1653   1
   1   7  11    6379    1588   1
   3   7  11   11234    1478   1
   5   7  11     347    1267   1
   7   7  11   20554    2433   1
 -18   8  11   14314    1311   1
 -16   8  11   77947    4605   1
 -14   8  11   58555    1969   1
 -12   8  11  214857    5106   1
 -10   8  11  288722    7208   1
  -8   8  11  239480    2913   1
  -6   8  11   53018    1352   1
  -4   8  11   33606    1263   1
  -2   8  11  704243   14633   1
   0   8  11  122656    1643   1
   2   8  11  163722    3965   1
   4   8  11   83339    1626   1
   6   8  11   13159    1814   1
 -17   9  11    1815    1177   1
 -15   9  11    1453    1105   1
 -13   9  11    4522     972   1
 -11   9  11    7130     965   1
  -9   9  11    8279    1188   1
  -7   9  11   12425    1088   1
  -5   9  11    4086    1476   1
  -3   9  11    1420    1643   1
  -1   9  11    4358    1446   1
   1   9  11    5296    1268   1
   3   9  11    3105    1306   1
   5   9  11    2329    1451   1
 -16  10  11    8367    1234   1
 -14  10  11  119138    3275   1
 -12  10  11   30349    1132   1
 -10  10  11  125784    2068   1
  -8  10  11  126164    1900   1
  -6  10  11  121048    2340   1
  -4  10  11  271641    4143   1
  -2  10  11   40565    1310   1
   0  10  11  179073    4271   1
   2  10  11   73641    1720   1
   4  10  11   52935    1753   1
 -15  11  11   11209    1555   1
 -13  11  11   12683    1131   1
 -11  11  11     457    1121   1
  -9  11  11   10135    1210   1
  -7  11  11    6776    1030   1
  -5  11  11    2525    1279   1
  -3  11  11    1199    1206   1
  -1  11  11    1320    1218   1
   1  11  11    7055    1658   1
   3  11  11    1154    1772   1
 -14  12  11   60596    2525   1
 -12  12  11   18045    1503   1
 -10  12  11   43246    3147   1
  -8  12  11    8021    1211   1
  -6  12  11    -432    1279   1
  -4  12  11   44147    2345   1
  -2  12  11    3186    1278   1
   0  12  11   72388    2780   1
   2  12  11    3654    1701   1
 -11  13  11    1683    1294   1
  -9  13  11    7392    1374   1
  -7  13  11    3457    1643   1
  -5  13  11    4576    1787   1
  -3  13  11    2123    1432   1
  -1  13  11   13118    2444   1
   1  13  11    8096    1806   1
  -8  14  11    2181    1497   1
  -6  14  11   14888    1598   1
  -4  14  11   31548    5629   1
  -2  14  11    3801    1701   1
 -20   0  12   50975    9520   1
 -18   0  12   24405    1769   1
 -16   0  12  430645    7191   1
 -14   0  12    9834    1310   1
 -12   0  12   82329    4304   1
 -10   0  12   78878    1979   1
  -8   0  12  129382    2780   1
  -6   0  12  446187   15940   1
  -4   0  12  106057    2272   1
  -2   0  12   56478    5436   1
   0   0  12  136372    2138   1
   2   0  12    4828    3248   1
   4   0  12  424228    5403   1
   6   0  12    8612    2160   1
 -19   1  12   19252    1425   1
 -17   1  12   36603    1894   1
 -15   1  12    1285    1055   1
 -13   1  12    4383     956   1
 -11   1  12   30559    1136   1
  -9   1  12   40969    1265   1
  -7   1  12   52063    1108   1
  -5   1  12  144560    2938   1
  -3   1  12   63648    1560   1
  -1   1  12   18312    1298   1
   1   1  12   15222    1527   1
   3   1  12    4940    1302   1
   5   1  12   51502    2170   1
   7   1  12   10752    1502   1
 -20   2  12   11949    1666   1
 -18   2  12     859    1084   1
 -16   2  12  326062    6631   1
 -14   2  12     890     915   1
 -12   2  12  142186    2719   1
 -10   2  12  132651    3719   1
  -8   2  12    7246    1197   1
  -6   2  12 2052248   46764   1
  -4   2  12   11310    1211   1
  -2   2  12   75857    1591   1
   0   2  12  177068    4150   1
   2   2  12    7796    1226   1
   4   2  12  302636    9805   1
   6   2  12   11399    1519   1
 -19   3  12    4997    1112   1
 -17   3  12    1086    1018   1
 -15   3  12     636    1390   1
 -13   3  12    2315    1044   1
 -11   3  12   19691    1550   1
  -9   3  12    7490    1022   1
  -7   3  12   85268    1558   1
  -5   3  12   97490    1494   1
  -3   3  12    1607    1290   1
  -1   3  12   15516    1233   1
   1   3  12    1964    1428   1
   3   3  12     744    1190   1
   5   3  12    2385    1447   1
   7   3  12    1248    1487   1
 -18   4  12  295166    4618   1
 -16   4  12     673    1068   1
 -14   4  12  336656    4787   1
 -12   4  12   90836    1617   1
 -10   4  12  110446    2575   1
  -8   4  12  869979   13994   1
  -6   4  12    7632    1272   1
  -4   4  12  833519   16498   1
  -2   4  12  133952    1690   1
   0   4  12   63081    1857   1
   2   4  12  307688    5556   1
   4   4  12    2912    1308   1
   6   4  12  229524   12236   1
 -19   5  12   24819    1269   1
 -17   5  12    5016    1194   1
 -15   5  12   43382    1592   1
 -13   5  12    2110     946   1
 -11   5  12    5403    1049   1
  -9   5  12    2313    1460   1
  -7   5  12    1248    1394   1
  -5   5  12   15335    1320   1
  -3   5  12   -1566    1566   1
  -1   5  12    4587    1063   1
   1   5  12    3343    1162   1
   3   5  12   37170    1567   1
   5   5  12    7588    1354   1
   7   5  12   18834    1728   1
 -18   6  12   81667    2585   1
 -16   6  12     569    1247   1
 -14   6  12  399906    3867   1
 -12   6  12  165168    3807   1
 -10   6  12  197226    4067   1
  -8   6  12  636997   13518   1
  -6   6  12    4173    1236   1
  -4   6  12  682479    9512   1
  -2   6  12  191150    1998   1
   0   6  12  120940    2927   1
   2   6  12  391403    9498   1
   4   6  12    1709    1206   1
   6   6  12   79478    4318   1
 -17   7  12    6126     971   1
 -15   7  12    1660    1061   1
 -13   7  12      19    1077   1
 -11   7  12   43115    1243   1
  -9   7  12   19888    1241   1
  -7   7  12   70712    1968   1
  -5   7  12   29998    1286   1
  -3   7  12   30385    1543   1
  -1   7  12   16323    1820   1
   1   7  12    2420    1286   1
   3   7  12    2068    1289   1
   5   7  12   11571    1543   1
 -16   8  12  163379    5226   1
 -14   8  12   24129    1246   1
 -12   8  12  419929    7729   1
 -10   8  12  411443    8293   1
  -8   8  12   63848    1968   1
  -6   8  12  658185    9192   1
  -4   8  12   74324    1549   1
  -2   8  12  428158    7168   1
   0   8  12  327868    9155   1
   2   8  12   23088    1688   1
   4   8  12  124810    5803   1
 -17   9  12   32737    1192   1
 -15   9  12     111    1023   1
 -13   9  12   27932    1179   1
 -11   9  12   10657    1220   1
  -9   9  12   19153    1066   1
  -7   9  12    7014    1285   1
  -5   9  12    5184    1286   1
  -3   9  12   31327    1551   1
  -1   9  12   11736    1314   1
   1   9  12   31183    1546   1
   3   9  12    1403    1313   1
 -16  10  12   82070    4555   1
 -14  10  12   11234    1212   1
 -12  10  12   15776    1140   1
 -10  10  12   29680    1110   1
  -8  10  12    1766    1161   1
  -6  10  12   62261    1634   1
  -4  10  12    6071    1189   1
  -2  10  12   41419    2096   1
   0  10  12    9209    1318   1
   2  10  12    4317    1297   1
 -13  11  12    8593    1451   1
 -11  11  12   23221    1254   1
  -9  11  12    2066    1074   1
  -7  11  12   21470    1259   1
  -5  11  12   40895    1275   1
  -3  11  12     774    1286   1
  -1  11  12   14875    1363   1
   1  11  12   20041    1769   1
 -12  12  12   19853    2600   1
 -10  12  12    4248    1153   1
  -8  12  12   25279    1643   1
  -6  12  12    2173    1953   1
  -4  12  12   39633    1457   1
  -2  12  12    9184    1498   1
   0  12  12    5824    1467   1
 -11  13  12     890    1112   1
  -9  13  12    2413    1224   1
  -7  13  12    7196    1484   1
  -5  13  12    4078    1337   1
  -3  13  12    6799    1506   1
 -19   1  13   11754    1248   1
 -17   1  13     773    1023   1
 -15   1  13    -257    1181   1
 -13   1  13   20846     939   1
 -11   1  13    5677    1006   1
  -9   1  13   73489    1568   1
  -7   1  13   50478    1198   1
  -5   1  13    2760    1215   1
  -3   1  13    7777    1359   1
  -1   1  13   50569    1400   1
   1   1  13   24018    1487   1
   3   1  13   46610    1550   1
   5   1  13    1859    1494   1
 -18   2  13   33518    1441   1
 -16   2  13   89909    1609   1
 -14   2  13   86981    1656   1
 -12   2  13  108468    2491   1
 -10   2  13   18539    1028   1
  -8   2  13   56284    1069   1
  -6   2  13   81893    2253   1
  -4   2  13   40237    1425   1
  -2   2  13  118956    2418   1
   0   2  13  117097    1650   1
   2   2  13  120707    2906   1
   4   2  13   63586    1672   1
   6   2  13   25840    1768   1
 -19   3  13    2697    1340   1
 -17   3  13   37752    1323   1
 -15   3  13    3845    1093   1
 -13   3  13    4842    1080   1
 -11   3  13  173634    2270   1
  -9   3  13    1999     971   1
  -7   3  13   33959    1256   1
  -5   3  13   11689    1138   1
  -3   3  13   48475    1329   1
  -1   3  13    3121    1096   1
   1   3  13   43863    1393   1
   3   3  13    2676    1203   1
   5   3  13   66079    2600   1
 -18   4  13   22160    1231   1
 -16   4  13   90364    3475   1
 -14   4  13   34367    1500   1
 -12   4  13  121954    2310   1
 -10   4  13   48886    1062   1
  -8   4  13  289767    5251   1
  -6   4  13  340243    6499   1
  -4   4  13   76760    1538   1
  -2   4  13   58264    1562   1
   0   4  13   14066    1220   1
   2   4  13   62983    1987   1
   4   4  13   19658    1875   1
 -19   5  13   22832    1510   1
 -17   5  13   15228    1022   1
 -15   5  13    5237    1107   1
 -13   5  13   32560    1270   1
 -11   5  13   12124    1174   1
  -9   5  13   55685    1372   1
  -7   5  13   19821    1186   1
  -5   5  13   26090    1291   1
  -3   5  13    6585    1230   1
  -1   5  13   55004    1357   1
   1   5  13    6556    1201   1
   3   5  13   51300    1512   1
   5   5  13    6115    1493   1
 -18   6  13   28536    1567   1
 -16   6  13   31749    1357   1
 -14   6  13  186919    4219   1
 -12   6  13  142906    2596   1
 -10   6  13  470412    9377   1
  -8   6  13  129833    1523   1
  -6   6  13   90436    1527   1
  -4   6  13  404572    6758   1
  -2   6  13  185562    3141   1
   0   6  13  171365    2981   1
   2   6  13   27501    2173   1
   4   6  13   16557    1307   1
 -17   7  13   15086    1124   1
 -15   7  13    3652    1017   1
 -13   7  13    1952     957   1
 -11   7  13    5736    1188   1
  -9   7  13   36565    1653   1
  -7   7  13    1738    1241   1
  -5   7  13     216    1274   1
  -3   7  13    4178    1193   1
  -1   7  13      95    1172   1
   1   7  13   15774    1269   1
   3   7  13     316    1446   1
 -16   8  13    2281    1185   1
 -14   8  13   25352    1265   1
 -12   8  13     753    1020   1
 -10   8  13  130384    2980   1
  -8   8  13   15236    1447   1
  -6   8  13    4547    1044   1
  -4   8  13   66966    1773   1
  -2   8  13    2484    1746   1
   0   8  13   24681    1383   1
   2   8  13    2377    1198   1
 -15   9  13    4519    1194   1
 -13   9  13    8168    1036   1
 -11   9  13   12321    1093   1
  -9   9  13    5489    1224   1
  -7   9  13   21954    1296   1
  -5   9  13   11266    1329   1
  -3   9  13     947    1034   1
  -1   9  13    2232    1300   1
   1   9  13    9289    1226   1
 -14  10  13    2435    1082   1
 -12  10  13   64084    2922   1
 -10  10  13     936    1015   1
  -8  10  13   69273    5393   1
  -6  10  13   70939    1362   1
  -4  10  13     573    1185   1
  -2  10  13   24424    1373   1
   0  10  13    1085    1130   1
 -13  11  13    1745     952   1
 -11  11  13    4033    1220   1
  -9  11  13    3553    1431   1
  -7  11  13    2786    1288   1
  -5  11  13    1836    1070   1
  -3  11  13    3775    1393   1
  -1  11  13   16084    1513   1
 -12  12  13   33662    2563   1
 -10  12  13    4471    1454   1
  -8  12  13   22612    1282   1
  -6  12  13   25688    2374   1
  -4  12  13    1031    1514   1
  -2  12  13   32282    1881   1
  -7  13  13     826    1451   1
 -18   0  14  168293    5144   1
 -16   0  14   51328    1905   1
 -14   0  14  192116    2098   1
 -12   0  14    9896    1745   1
 -10   0  14  175241    6417   1
  -8   0  14  773169   19065   1
  -6   0  14  555435   24733   1
  -4   0  14  209417   13734   1
  -2   0  14   13340    1678   1
   0   0  14  242682   15117   1
   2   0  14  135759   15921   1
   4   0  14  208052   15406   1
 -19   1  14   22035    1663   1
 -17   1  14   57802    1429   1
 -15   1  14   38613    1086   1
 -13   1  14   20027     930   1
 -11   1  14   12067    1116   1
  -9   1  14    5809    1057   1
  -7   1  14    2964     990   1
  -5   1  14     255    1129   1
  -3   1  14   20649    1727   1
  -1   1  14   28544    1829   1
   1   1  14   47784    1653   1
   3   1  14   50592    3045   1
   5   1  14   21940    1773   1
 -18   2  14    4183    1041   1
 -16   2  14    4924     983   1
 -14   2  14  130452    3706   1
 -12   2  14    1086     875   1
 -10   2  14   29583    1207   1
  -8   2  14    4745    1100   1
  -6   2  14    1848    1180   1
  -4   2  14   40998    1295   1
  -2   2  14    2853    1165   1
   0   2  14   59360    2102   1
   2   2  14    4886    1211   1
   4   2  14    3928    1214   1
 -19   3  14    7894    1268   1
 -17   3  14   39415    1799   1
 -15   3  14    4488     954   1
 -13   3  14   36425    1299   1
 -11   3  14    2649    1082   1
  -9   3  14    1170    1034   1
  -7   3  14    1884    1167   1
  -5   3  14    2260    1097   1
  -3   3  14    7780    1201   1
  -1   3  14   18920    1232   1
   1   3  14    1813    1303   1
   3   3  14   17301    1412   1
 -18   4  14   29676    1990   1
 -16   4  14  127734    3192   1
 -14   4  14   45752    1268   1
 -12   4  14  328436    8577   1
 -10   4  14  203012    3260   1
  -8   4  14  131323    1502   1
  -6   4  14  184880    4682   1
  -4   4  14  138123    2539   1
  -2   4  14  307208    8020   1
   0   4  14   51139    2856   1
   2   4  14  105944    4837   1
   4   4  14   32621    2304   1
 -17   5  14    1834    1335   1
 -15   5  14     406    1093   1
 -13   5  14   27156    1753   1
 -11   5  14     325    1000   1
  -9   5  14   28363    1209   1
  -7   5  14    1862    1253   1
  -5   5  14   21632    1565   1
  -3   5  14    3078    1110   1
  -1   5  14   21935    1282   1
   1   5  14    4911    1142   1
   3   5  14     585    1308   1
 -18   6  14   11267    1048   1
 -16   6  14   61776    3186   1
 -14   6  14    3592    1133   1
 -12   6  14   91519    3363   1
 -10   6  14   12753    1334   1
  -8   6  14   27356    1565   1
  -6   6  14   34623    1218   1
  -4   6  14    9111    1339   1
  -2   6  14   46569    1344   1
   0   6  14      96    1406   1
   2   6  14   22085    1391   1
 -17   7  14    6309     967   1
 -15   7  14   46422    1387   1
 -13   7  14    1968    1093   1
 -11   7  14   99152    1859   1
  -9   7  14    3953    1197   1
  -7   7  14    1729    1165   1
  -5   7  14     413    1275   1
  -3   7  14   52284    1640   1
  -1   7  14     670    1431   1
   1   7  14   27126    2167   1
 -16   8  14    5601    1323   1
 -14   8  14   23731    1198   1
 -12   8  14    3562     994   1
 -10   8  14   84963    1564   1
  -8   8  14   28961    1569   1
  -6   8  14   19176    1328   1
  -4   8  14   58706    1859   1
  -2   8  14     841    1173   1
   0   8  14    9220    1228   1
   2   8  14    1466    1397   1
 -15   9  14    1069     952   1
 -13   9  14   33815    2189   1
 -11   9  14    1205    1173   1
  -9   9  14   14252    1708   1
  -7   9  14    2597    1059   1
  -5   9  14   28939    1298   1
  -3   9  14    -708    1423   1
  -1   9  14   62042    4271   1
   1   9  14    -140    1151   1
 -14  10  14  115998    6110   1
 -12  10  14   38929    1599   1
 -10  10  14   47914    2488   1
  -8  10  14    1731    1297   1
  -6  10  14    6955    1188   1
  -4  10  14   65966    2553   1
  -2  10  14   67328    1801   1
 -11  11  14   25751    1259   1
  -9  11  14    1923    1432   1
  -7  11  14     174    1374   1
  -5  11  14     973    1049   1
  -3  11  14   26434    1569   1
  -8  12  14    2936    1308   1
  -6  12  14    1772    1193   1
 -19   1  15    2718    1128   1
 -17   1  15   34498    1203   1
 -15   1  15    7721     985   1
 -13   1  15    6746     909   1
 -11   1  15    1373    1163   1
  -9   1  15   17778    1011   1
  -7   1  15   22880    1166   1
  -5   1  15   24484    1179   1
  -3   1  15   11815    1463   1
  -1   1  15    9730    1342   1
   1   1  15    8651    1184   1
   3   1  15    1600    1331   1
 -18   2  15   50394    2492   1
 -16   2  15  108780    2992   1
 -14   2  15  185221    3754   1
 -12   2  15  145052    2263   1
 -10   2  15  160058    2059   1
  -8   2  15  241833    2786   1
  -6   2  15  248909    4828   1
  -4   2  15  146175    2641   1
  -2   2  15  206503    6450   1
   0   2  15  141260    4791   1
   2   2  15   67858    4587   1
 -17   3  15    3287    1304   1
 -15   3  15   59526    1220   1
 -13   3  15    1959    1075   1
 -11   3  15    4223     927   1
  -9   3  15    9066    1150   1
  -7   3  15   22535    1092   1
  -5   3  15   21132    1245   1
  -3   3  15   17920    1178   1
  -1   3  15    5626    1135   1
   1   3  15   13567    1187   1
   3   3  15   18817    1476   1
 -18   4  15    4613    1241   1
 -16   4  15    8674    1292   1
 -14   4  15   10045    1051   1
 -12   4  15   11911    1258   1
 -10   4  15    2169     968   1
  -8   4  15     644    1084   1
  -6   4  15    1575    1183   1
  -4   4  15   17451    1072   1
  -2   4  15   17331    1354   1
   0   4  15    1810    1043   1
   2   4  15    4477    1241   1
 -17   5  15   40098    1508   1
 -15   5  15    2127    1247   1
 -13   5  15   22994    1170   1
 -11   5  15    5056    1112   1
  -9   5  15    1432    1084   1
  -7   5  15    4488    1184   1
  -5   5  15   23856    1150   1
  -3   5  15    1504    1004   1
  -1   5  15   16597    1100   1
   1   5  15   16684    1264   1
 -16   6  15    9306    1143   1
 -14   6  15    8747    1193   1
 -12   6  15   37382    1217   1
 -10   6  15   26433    1578   1
  -8   6  15    1548    1015   1
  -6   6  15    2953    1056   1
  -4   6  15   76534    1899   1
  -2   6  15    6217    1230   1
   0   6  15    5576    1470   1
 -15   7  15   13304    1091   1
 -13   7  15    2320    1166   1
 -11   7  15    6956    1455   1
  -9   7  15    5715    1151   1
  -7   7  15   20694    1278   1
  -5   7  15    2283    1070   1
  -3   7  15   14952    1175   1
  -1   7  15    2756    1504   1
   1   7  15     586    1125   1
 -14   8  15   23986    2464   1
 -12   8  15   17134    1000   1
 -10   8  15   21383    1487   1
  -8   8  15   18292    2384   1
  -6   8  15    7438    1513   1
  -4   8  15   34256    1575   1
  -2   8  15   11079    1253   1
   0   8  15    5768    1381   1
 -13   9  15    6873    1110   1
 -11   9  15    2148    1177   1
  -9   9  15     -45    1172   1
  -7   9  15    -914    1301   1
  -5   9  15    5132    1217   1
  -3   9  15    1862    1281   1
 -12  10  15    3184    1356   1
 -10  10  15    2982    1922   1
  -8  10  15    1905    1219   1
  -6  10  15    4414    1455   1
  -4  10  15   12881    1206   1
  -9  11  15    1565    1105   1
  -7  11  15     807    1318   1
 -18   0  16  145502   10006   1
 -16   0  16   44630    4727   1
 -14   0  16  177531    3121   1
 -12   0  16  139830    3469   1
 -10   0  16   98165    7383   1
  -8   0  16  631008   29179   1
  -6   0  16  114427    1745   1
  -4   0  16  109244    2179   1
  -2   0  16  190636    5821   1
   0   0  16   22104    2183   1
 -17   1  16    4173    1133   1
 -15   1  16    2266     883   1
 -13   1  16    5200    1122   1
 -11   1  16    4754     986   1
  -9   1  16    9738    1024   1
  -7   1  16   47994    1338   1
  -5   1  16   17368    1338   1
  -3   1  16    4663    1479   1
  -1   1  16    4864    1381   1
   1   1  16    3304    1326   1
 -18   2  16   12771    1242   1
 -16   2  16    5082    1069   1
 -14   2  16    2000    1045   1
 -12   2  16    1154     897   1
 -10   2  16   85936    2244   1
  -8   2  16   30705    1764   1
  -6   2  16   83513    1411   1
  -4   2  16    3112    1116   1
  -2   2  16    -693    1362   1
   0   2  16    7978    1358   1
 -17   3  16    2635    1180   1
 -15   3  16    1481     983   1
 -13   3  16    2866    1017   1
 -11   3  16   12285    1224   1
  -9   3  16    3166    1108   1
  -7   3  16    1615    1205   1
  -5   3  16    4903    1064   1
  -3   3  16    2251    1165   1
  -1   3  16    2209    1134   1
   1   3  16     437    1221   1
 -16   4  16   84854    4793   1
 -14   4  16   32973    1167   1
 -12   4  16   56179    1903   1
 -10   4  16   97955    1328   1
  -8   4  16    7212    1337   1
  -6   4  16   96653    4107   1
  -4   4  16   64968    2399   1
  -2   4  16   18022    1616   1
   0   4  16   82446    4820   1
 -15   5  16    1180    1094   1
 -13   5  16    7862    1054   1
 -11   5  16    5051    1020   1
  -9   5  16   17308    1146   1
  -7   5  16   10801    1057   1
  -5   5  16    3368    1300   1
  -3   5  16    3426    1216   1
  -1   5  16     900    1269   1
 -16   6  16    6506    1146   1
 -14   6  16    2910    1022   1
 -12   6  16    4157    1091   1
 -10   6  16   41355    1568   1
  -8   6  16   18475    1148   1
  -6   6  16   28762    1239   1
  -4   6  16    3760    1218   1
  -2   6  16    1352    1241   1
 -15   7  16    1995    1116   1
 -13   7  16     462    1293   1
 -11   7  16    6160    1346   1
  -9   7  16    3052    1178   1
  -7   7  16    4008    1210   1
  -5   7  16    5091    1205   1
  -3   7  16    4364    1487   1
 -14   8  16     955    1054   1
 -12   8  16     806    1106   1
 -10   8  16    7184    1495   1
  -8   8  16    8726    2395   1
  -6   8  16   10275    1198   1
  -4   8  16    -192    1292   1
 -11   9  16     884    1182   1
  -9   9  16   15480    1385   1
  -7   9  16    7156    1265   1
  -5   9  16    2876    1494   1
 -17   1  17    2051    1139   1
 -15   1  17     800     998   1
 -13   1  17   19162    1155   1
 -11   1  17    4902     954   1
  -9   1  17   16236     947   1
  -7   1  17    1772    1033   1
  -5   1  17     806    1328   1
  -3   1  17    3716    1116   1
  -1   1  17    9818    1290   1
 -16   2  17   31271    1291   1
 -14   2  17   53853    1683   1
 -12   2  17   73673    2488   1
 -10   2  17  131855    4176   1
  -8   2  17  146696    3299   1
  -6   2  17   63986    1797   1
  -4   2  17   37831    1454   1
  -2   2  17   21230    1191   1
 -15   3  17   10305    1086   1
 -13   3  17    -227     862   1
 -11   3  17   21529    1042   1
  -9   3  17    6826     931   1
  -7   3  17    2804    1301   1
  -5   3  17    1931    1080   1
  -3   3  17   14572    1280   1
  -1   3  17    1480    1373   1
 -16   4  17    1141    1049   1
 -14   4  17    3756     917   1
 -12   4  17    4819     931   1
 -10   4  17    1038    1015   1
  -8   4  17    4511    1103   1
  -6   4  17    2090    1183   1
  -4   4  17    4872    1310   1
  -2   4  17    5963    1371   1
 -15   5  17    1490    1183   1
 -13   5  17    9454    1089   1
 -11   5  17    4863    1069   1
  -9   5  17    3795    1068   1
  -7   5  17    2719    1112   1
  -5   5  17    5703    1240   1
  -3   5  17    2241    1217   1
 -14   6  17    1633    1114   1
 -12   6  17   19453    1152   1
 -10   6  17    4826    1206   1
  -8   6  17    1277    1030   1
  -6   6  17   17607    1290   1
  -4   6  17    5703    1165   1
 -13   7  17    1246    1123   1
 -11   7  17    2869    1320   1
  -9   7  17    2927    1597   1
  -7   7  17    6047    1342   1
  -5   7  17     -46    1227   1
 -10   8  17    9844    1486   1
  -8   8  17    2333    1471   1
 -14   0  18   16492    1417   1
 -12   0  18   14114    2190   1
 -10   0  18   10008    1354   1
  -8   0  18    6002    1696   1
  -6   0  18   20456    2608   1
  -4   0  18   13361    1299   1
 -15   1  18    6856    1062   1
 -13   1  18    2774    1132   1
 -11   1  18    1540     874   1
  -9   1  18     133    1203   1
  -7   1  18    1689    1207   1
  -5   1  18    1983    1060   1
 -14   2  18    4653     950   1
 -12   2  18    -982     982   1
 -10   2  18   28892    2071   1
  -8   2  18   11618    1055   1
  -6   2  18    1299    1474   1
  -4   2  18    3707    1357   1
 -13   3  18    1990    1048   1
 -11   3  18    2198     931   1
  -9   3  18     182     986   1
  -7   3  18    1618    1120   1
  -5   3  18    2206    1147   1
 -14   4  18   12827    1176   1
 -12   4  18   11594    1139   1
 -10   4  18   11294    1203   1
  -8   4  18   16298    1204   1
  -6   4  18    8225    1260   1
 -13   5  18    7110    1143   1
 -11   5  18    1312     979   1
  -9   5  18    2851    1305   1
  -7   5  18    2359    1344   1
 -10   6  18    8543    1231   1
  -8   6  18   13087    1272   1
 -11   1  19    3398    1061   1
  -9   1  19    2689    1170   1
 -10   2  19    6498     979   1
;
_shelx_hkl_checksum     9634
_shelx_res_file
;
TITL Co(NCS)2(N,N'-Dimethylthioharnstoff)2 at 200 K in C2/c
    rr65.res
    created by SHELXL-2018/3 at 21:18:24 on 24-Jul-2020
CELL  0.71073  16.8070  14.4212  15.5669   90.000  118.744   90.000
ZERR    8.000   0.0008   0.0006   0.0009    0.000    0.004    0.000
LATT  7
SYMM -X, Y, 1/2-Z
SFAC C H N S CO
UNIT 64 128 48 32 8
L.S. 10
ACTA
TEMP -73
HTAB
EQIV $3 -x+1/2, y+1/2, -z+3/2
HTAB N11 S1_$3
HTAB N12 N1
EQIV $4 x, -y+1, z+1/2
HTAB N12 S2_$4
EQIV $5 -x, -y+1, -z+1
HTAB C13 S21_$5
HTAB N21 S1
EQIV $6 x-1/2, y-1/2, z
HTAB C22 S2_$6
HTAB C22 S21_$5
EQIV $7 -x+1/2, -y+3/2, -z+1
HTAB N22 S2_$7
OMIT -1 1 2
OMIT  3 5 4
WGHT    0.063200    1.364500
BASF   0.28816
FVAR      11.40018
CO1   5    0.500000    0.356109    0.750000    10.50000    0.02786    0.03896 =
         0.04936    0.00000    0.01383    0.00000
CO2   5    0.000000    0.640843    0.250000    10.50000    0.02585    0.04204 =
         0.05320    0.00000    0.01215    0.00000
N1    3    0.385548    0.287064    0.692419    11.00000    0.03820    0.04276 =
         0.05002    0.00131    0.01713   -0.00381
C1    1    0.309807    0.265069    0.651707    11.00000    0.03689    0.03548 =
         0.04414    0.00461    0.01694   -0.00071
S1    4    0.204123    0.235311    0.593176    11.00000    0.03489    0.06581 =
         0.06422    0.01760    0.01123   -0.01267
N2    3    0.114330    0.709599    0.307757    11.00000    0.03586    0.04801 =
         0.05641   -0.00739    0.01726   -0.00405
C2    1    0.190172    0.731532    0.343186    11.00000    0.03428    0.03828 =
         0.04721   -0.00273    0.01616   -0.00086
S2    4    0.295634    0.760889    0.391743    11.00000    0.03376    0.06566 =
         0.07562   -0.01547    0.02023   -0.01328
S11   4    0.520440    0.438970    0.886069    11.00000    0.03187    0.05171 =
         0.05843   -0.01257    0.01025    0.00529
C11   1    0.419580    0.498998    0.844640    11.00000    0.03423    0.04297 =
         0.04267   -0.00416    0.01736   -0.00072
N11   3    0.419158    0.589934    0.851254    11.00000    0.03593    0.04077 =
         0.05944    0.00043    0.02043    0.00124
AFIX   3
H11   2    0.366818    0.618316    0.831086    11.00000   -1.20000
AFIX   0
C12   1    0.500391    0.647140    0.893756    11.00000    0.04797    0.04465 =
         0.08107    0.00044    0.02524   -0.00806
AFIX 137
H12A  2    0.539073    0.629383    0.962335    11.00000   -1.50000
H12B  2    0.483201    0.712509    0.890419    11.00000   -1.50000
H12C  2    0.533658    0.638091    0.857165    11.00000   -1.50000
AFIX   0
N12   3    0.341792    0.453281    0.807619    11.00000    0.03372    0.04302 =
         0.07219   -0.00805    0.01850   -0.00226
AFIX   3
H12   2    0.346693    0.392461    0.809838    11.00000   -1.20000
AFIX   0
C13   1    0.252998    0.494531    0.772969    11.00000    0.03148    0.06473 =
         0.07586   -0.00555    0.02046    0.00082
AFIX 137
H13A  2    0.247660    0.518724    0.828810    11.00000   -1.50000
H13B  2    0.206126    0.447472    0.738940    11.00000   -1.50000
H13C  2    0.245126    0.545309    0.727713    11.00000   -1.50000
AFIX   0
S21   4   -0.016377    0.557859    0.366895    11.00000    0.03298    0.06967 =
         0.08213    0.02919    0.02480    0.01054
C21   1    0.082972    0.495092    0.427947    11.00000    0.03364    0.05298 =
         0.04350    0.00389    0.01520   -0.00028
N21   3    0.080379    0.405305    0.437287    11.00000    0.03815    0.04384 =
         0.05598   -0.00407    0.01447   -0.00094
AFIX   3
H21   2    0.131208    0.377325    0.478147    11.00000   -1.20000
AFIX   0
C22   1   -0.002057    0.350516    0.398599    11.00000    0.05028    0.05495 =
         0.09367   -0.01717    0.02328   -0.01486
AFIX 137
H22A  2   -0.037573    0.369132    0.430511    11.00000   -1.50000
H22B  2    0.013644    0.284667    0.411331    11.00000   -1.50000
H22C  2   -0.037934    0.360733    0.327816    11.00000   -1.50000
AFIX   0
N22   3    0.161786    0.538839    0.467407    11.00000    0.03367    0.04551 =
         0.07711    0.01165    0.01689    0.00163
AFIX   3
H22   2    0.158916    0.599750    0.468078    11.00000   -1.20000
AFIX   0
C23   1    0.249564    0.495261    0.524056    11.00000    0.03091    0.06138 =
         0.06652    0.00357    0.01028    0.00463
AFIX 137
H23A  2    0.254623    0.471054    0.585312    11.00000   -1.50000
H23B  2    0.297563    0.541035    0.538953    11.00000   -1.50000
H23C  2    0.255899    0.444206    0.486232    11.00000   -1.50000
AFIX   0
HKLF 5
REM  Co(NCS)2(N,N'-Dimethylthioharnstoff)2 at 200 K in C2/c
REM wR2 = 0.1054, GooF = S = 1.067, Restrained GooF = 1.067 for all data
REM R1 = 0.0391 for 2767 Fo > 4sig(Fo) and 0.0454 for all 3218 data
REM 178 parameters refined using 0 restraints
END
WGHT      0.0632      1.3645
REM Instructions for potential hydrogen bonds
HTAB N11 S1_$3
HTAB N12 N1
HTAB N12 S2_$4
HTAB C13 S21_$5
HTAB N21 S1
HTAB C22 S2_$6
HTAB C22 S21_$5
HTAB N22 S2_$7
REM Highest difference peak  0.716,  deepest hole -0.397,  1-sigma level  0.069
Q1    1   0.0000  0.3597  0.2500  10.50000  0.05    0.72
Q2    1   0.5000  0.6392  0.7500  10.50000  0.05    0.66
Q3    1   0.2034  0.2672  0.6309  11.00000  0.05    0.50
Q4    1  -0.0001  0.3568  0.4966  11.00000  0.05    0.39
Q5    1  -0.0250  0.5165  0.3193  11.00000  0.05    0.37
Q6    1   0.2977  0.7311  0.4299  11.00000  0.05    0.37
Q7    1   0.5110  0.5547  0.8752  11.00000  0.05    0.36
Q8    1   0.4995  0.6399  0.9987  11.00000  0.05    0.33
Q9    1  -0.0118  0.4450  0.3656  11.00000  0.05    0.33
Q10   1   0.0153  0.5782  0.3221  11.00000  0.05    0.28
Q11   1   0.0477  0.6412  0.1943  11.00000  0.05    0.27
Q12   1   0.5225  0.4764  0.8466  11.00000  0.05    0.25
Q13   1   0.4902  0.3990  0.8203  11.00000  0.05    0.25
Q14   1   0.5506  0.4241  0.8103  11.00000  0.05    0.22
Q15   1   0.4071  0.3241  0.7125  11.00000  0.05    0.22
Q16   1   0.2410  0.5061  0.7362  11.00000  0.05    0.21
Q17   1   0.0495  0.6944  0.3358  11.00000  0.05    0.20
Q18   1   0.0926  0.6641  0.2842  11.00000  0.05    0.20
Q19   1   0.1506  0.2626  0.4765  11.00000  0.05    0.18
Q20   1   0.4909  0.2978  0.8225  11.00000  0.05    0.18
;
_shelx_res_checksum     13195
