# Supplementary material for: Crystal structure of bis­(N,N′-di­methyl­thio­urea-κS)bis­(thio­cyanato-κN)cobalt(II)
Source: Acta Crystallogr E Crystallogr Commun. 2020 Aug 18;76(Pt 9):1476–81. doi: 10.1107/S2056989020011111 (PMC7472772; doi:10.1107/S2056989020011111)
Supplement: Supplementary file 2 [file e-76-01476-Isup2.hkl]

data_I                                                                          
_shelx_title ' Co(NCS)2(N,N'-Dimethylthioharnstoff)2 at 200 K in C2/c'          
_shelx_refln_list_code          4                                               
_shelx_F_calc_maximum      224.47                                               
_exptl_crystal_F_000      1576.00                                               
_reflns_d_resolution_high  0.8094                                               
                                                                                
loop_                                                                           
 _space_group_symop_operation_xyz                                               
 'x, y, z'                                                                      
 '-x, y, -z+1/2'                                                                
 'x+1/2, y+1/2, z'                                                              
 '-x+1/2, y+1/2, -z+1/2'                                                        
 '-x, -y, -z'                                                                   
 'x, -y, z-1/2'                                                                 
 '-x+1/2, -y+1/2, -z'                                                           
 'x+1/2, -y+1/2, z-1/2'                                                         
                                                                                
_cell_length_a    16.8070                                                       
_cell_length_b    14.4212                                                       
_cell_length_c    15.5669                                                       
_cell_angle_alpha  90.000                                                       
_cell_angle_beta  118.744                                                       
_cell_angle_gamma  90.000                                                       
                                                                                
_shelx_F_squared_multiplier     1.000                                           
                                                                                
loop_                                                                           
 _refln_index_h                                                                 
 _refln_index_k                                                                 
 _refln_index_l                                                                 
 _refln_F_squared_calc                                                          
 _refln_F_squared_meas                                                          
 _refln_F_squared_sigma                                                         
 _refln_observed_status                                                         
   8   0   0      21908.35      24031.19        85.62 o                         
  12   0   0      10084.35      11036.84        55.93 o                         
  14   0   0       9732.18      10807.18        54.45 o                         
  16   0   0       2365.24       2404.95        33.16 o                         
  18   0   0        115.06         94.04        23.26 o                         
   3   1   0         20.31         23.70        25.78 o                         
   5   1   0         30.64         50.41        19.58 o                         
   7   1   0        138.28        123.96        19.36 o                         
   9   1   0         79.28         82.29        15.73 o                         
  11   1   0        345.56        332.99        13.73 o                         
  13   1   0         65.46         57.50        12.91 o                         
  15   1   0         82.11         82.71        12.45 o                         
  17   1   0         95.63         73.19        11.53 o                         
   4   2   0       1613.00       1857.85        67.82 o                         
   6   2   0       5353.64       5606.19       117.67 o                         
   8   2   0       9137.94       8963.93       336.43 o                         
  10   2   0      28009.41      31001.00        94.53 o                         
  12   2   0      20522.05      22674.92       729.30 o                         
  14   2   0       1699.90       1946.33        25.49 o                         
  16   2   0       1478.29       1867.52        73.50 o                         
  18   2   0        537.77        562.67        17.13 o                         
   3   3   0          1.37          6.93        36.63 o                         
   5   3   0        217.38        199.28        17.28 o                         
   7   3   0         85.57         92.79        11.86 o                         
   9   3   0         15.33         15.09        13.75 o                         
  11   3   0         80.14         81.54        16.34 o                         
  13   3   0          0.68          8.10        15.84 o                         
  15   3   0         10.79          0.05        11.72 o                         
  17   3   0          0.13          6.68        15.75 o                         
   4   4   0      10856.43      10954.69       876.06 o                         
   6   4   0      21512.79      22729.77      1303.94 o                         
  10   4   0        488.43        494.83        13.93 o                         
  12   4   0      15960.64      17868.27       754.79 o                         
  14   4   0       3676.48       4038.50        74.50 o                         
  16   4   0       1526.65       1670.48        25.74 o                         
   5   5   0         55.72         37.49        17.84 o                         
   7   5   0         79.68         98.51        10.59 o                         
   9   5   0         98.43         90.92        12.13 o                         
  11   5   0         14.44         18.85        14.56 o                         
  13   5   0         41.47         46.53        19.25 o                         
  15   5   0        113.63        121.39        17.93 o                         
  17   5   0         42.45         12.86        15.84 o                         
   4   6   0       2146.05       2308.43        37.12 o                         
   6   6   0        406.10        323.76        14.18 o                         
   8   6   0      20154.35      21074.08       441.02 o                         
  10   6   0       3468.40       3170.46        29.70 o                         
  12   6   0      11083.13      11977.64       143.09 o                         
  14   6   0         32.15         48.75        19.60 o                         
  16   6   0       1211.13       1228.58        27.21 o                         
   5   7   0          2.51          1.79        13.00 o                         
   7   7   0          3.28          8.62         9.88 o                         
   9   7   0         40.52         59.19        10.13 o                         
  11   7   0         27.62         26.36        11.76 o                         
  13   7   0         82.47         79.95        12.76 o                         
  15   7   0         49.01         37.85        19.77 o                         
   4   8   0       3210.87       3228.60        49.24 o                         
   6   8   0        448.89        467.41        19.32 o                         
   8   8   0       1567.38       1662.74        43.03 o                         
  10   8   0       5867.94       6255.57        87.20 o                         
  12   8   0        145.18        114.17        11.36 o                         
  14   8   0       1873.64       2041.88        24.01 o                         
  16   8   0       2384.41       2171.13        25.71 o                         
   1   9   0        167.36        178.68        17.82 o                         
   3   9   0        131.24        119.14        15.70 o                         
   5   9   0          0.99         -1.73        13.09 o                         
   7   9   0        111.91        105.07        10.09 o                         
   9   9   0         19.52         30.95         9.25 o                         
  11   9   0          2.08         12.80         9.84 o                         
  13   9   0          0.70          5.80        10.95 o                         
  15   9   0         42.55         39.33        13.53 o                         
   0  10   0      27624.66      27561.12        75.73 o                         
   2  10   0       8013.76       7756.90        46.77 o                         
   4  10   0      28656.40      30373.37       322.46 o                         
   6  10   0      46069.33      49494.72       102.95 o                         
   8  10   0       2338.92       2569.58        58.58 o                         
  10  10   0       9105.11       9943.44       261.42 o                         
  12  10   0        177.99        196.91        10.93 o                         
  14  10   0       1771.25       1834.04        21.93 o                         
   1  11   0          0.02          6.49        12.81 o                         
   3  11   0         80.11         68.86        13.63 o                         
   5  11   0          0.33         16.37        12.54 o                         
   7  11   0          0.92          9.35         7.89 o                         
   9  11   0          2.78          3.99         8.16 o                         
  11  11   0         12.85         19.63        10.03 o                         
  13  11   0         48.58         39.58        10.37 o                         
   0  12   0         77.01         78.20        15.84 o                         
   2  12   0       1721.34       1931.06        31.19 o                         
   4  12   0        114.65         92.96        18.81 o                         
   6  12   0       2403.50       2610.60        15.43 o                         
   8  12   0       2494.78       2840.55        26.07 o                         
  10  12   0        321.54        393.25        11.24 o                         
  12  12   0         10.55         25.63        11.37 o                         
   1  13   0        447.25        391.91        16.79 o                         
   3  13   0         59.21         58.66         8.43 o                         
   5  13   0         96.42         87.21         9.81 o                         
   7  13   0         10.92         17.62         8.69 o                         
   9  13   0         35.84         33.98         9.86 o                         
  11  13   0         48.73         39.10        10.18 o                         
   0  14   0       6113.02       7042.27        42.07 o                         
   2  14   0       8279.51       9222.77       152.24 o                         
   4  14   0       4606.55       5435.18       122.38 o                         
   6  14   0        891.27       1014.11        30.99 o                         
   8  14   0       6560.50       7286.39       121.89 o                         
  10  14   0       1711.03       1893.61        58.36 o                         
   1  15   0         56.78         30.74         9.68 o                         
   3  15   0         15.04         13.36         7.42 o                         
   5  15   0          0.75         22.48         8.15 o                         
   7  15   0          0.06          5.12         7.96 o                         
   9  15   0         17.96         32.20         9.60 o                         
   0  16   0         95.29        129.61        40.09 o                         
   2  16   0         10.01         31.62         7.89 o                         
   4  16   0        498.07        501.77        19.14 o                         
   6  16   0         64.26         73.23        11.13 o                         
   1  17   0          8.86         14.49         9.89 o                         
   3  17   0         23.88         13.63         8.43 o                         
   5  17   0          0.73          1.69         7.85 o                         
 -17   1   1         97.49         97.50        16.27 o                         
 -15   1   1        195.61        178.00        15.22 o                         
 -13   1   1        162.88        193.71        18.31 o                         
 -11   1   1        130.20        121.06        12.39 o                         
  -9   1   1          0.74         17.64        11.85 o                         
  -7   1   1         20.10         25.48        13.11 o                         
  -5   1   1       2987.20       2865.48        25.96 o                         
  -3   1   1        644.41        703.38        21.11 o                         
  -1   1   1        295.21        323.87        23.76 o                         
   1   1   1        411.11        432.40        25.19 o                         
   3   1   1       2454.08       2304.89        36.30 o                         
   5   1   1        956.23        938.47        25.67 o                         
   7   1   1         10.06          9.48        18.04 o                         
   9   1   1         60.49         60.88        22.77 o                         
  11   1   1        537.41        505.87        17.85 o                         
  13   1   1        288.07        277.54        13.27 o                         
  15   1   1        314.66        304.95        24.01 o                         
  17   1   1        279.45        247.97        14.97 o                         
 -18   2   1        665.73        591.77        16.76 o                         
 -16   2   1       1679.74       1540.01        34.40 o                         
 -14   2   1        937.81        917.87        16.29 o                         
 -12   2   1       5573.06       5333.91       143.28 o                         
 -10   2   1      10137.16       9365.55       133.41 o                         
  -8   2   1      22793.01      22134.56        89.09 o                         
  -4   2   1      12125.14      10952.72       192.54 o                         
   2   2   1      18439.13      17528.22       159.33 o                         
   8   2   1      17230.39      16040.76        78.70 o                         
  10   2   1       3929.45       3804.30        35.53 o                         
  12   2   1       2509.40       2418.38        27.72 o                         
  14   2   1       1033.88        975.37        34.89 o                         
  16   2   1       1011.19       1067.19        23.51 o                         
 -17   3   1        741.38        680.99        38.86 o                         
 -15   3   1        501.95        514.67        26.23 o                         
 -13   3   1       1051.69       1084.78        16.99 o                         
 -11   3   1        790.90        767.42        15.33 o                         
  -9   3   1          0.85         15.23        12.41 o                         
  -7   3   1        543.78        444.97        13.60 o                         
  -5   3   1       9094.30       8840.39       212.47 o                         
  -3   3   1       2920.28       2617.09        34.83 o                         
  -1   3   1         15.86         22.28        18.90 o                         
   1   3   1        426.38        360.07        25.55 o                         
   3   3   1       8340.65       7804.42       201.73 o                         
   5   3   1       8051.52       7678.48       169.12 o                         
   7   3   1          1.04         27.61        13.11 o                         
   9   3   1       1745.63       1754.13        38.73 o                         
  11   3   1       2412.83       2366.06        47.41 o                         
  13   3   1       1550.94       1599.77        30.44 o                         
  15   3   1       1774.92       1730.42        33.16 o                         
  17   3   1        967.17        862.17        18.04 o                         
 -18   4   1        223.01        228.64        14.87 o                         
 -16   4   1       2272.74       2409.98        23.93 o                         
 -14   4   1        129.18        124.01        10.40 o                         
 -12   4   1        352.82        391.84        11.49 o                         
 -10   4   1       1425.35       1401.15        19.94 o                         
  -8   4   1       1588.65       1750.18        43.41 o                         
  -6   4   1       3165.18       3560.05       119.79 o                         
  -4   4   1      14657.46      14062.05       117.55 o                         
  -2   4   1        469.96        439.02        36.63 o                         
   0   4   1       1324.57       1166.59        40.09 o                         
   2   4   1       2227.94       2104.60        27.68 o                         
   4   4   1       3571.84       3987.73        72.55 o                         
   6   4   1       6480.54       6719.04        44.43 o                         
   8   4   1       2682.54       2452.27        40.30 o                         
  10   4   1        270.43        261.28        14.78 o                         
  12   4   1        178.81        211.47        15.87 o                         
  14   4   1        377.07        370.01        16.45 o                         
  16   4   1        577.86        640.49        25.74 o                         
 -17   5   1        524.18        527.12        24.75 o                         
 -15   5   1        407.61        424.21        15.23 o                         
 -13   5   1       1127.95       1156.59        38.64 o                         
 -11   5   1       1956.99       1862.94        28.92 o                         
  -9   5   1        850.11        748.91        20.77 o                         
  -7   5   1       1110.99       1106.90        28.98 o                         
  -5   5   1       7901.79       7395.25        71.27 o                         
  -3   5   1         26.49         44.54        26.73 o                         
  -1   5   1          0.29         -1.49        29.70 o                         
   1   5   1        132.40        141.06        29.70 o                         
   3   5   1       4037.01       3652.63        53.45 o                         
   5   5   1       6261.65       6433.43       160.08 o                         
   7   5   1        652.35        514.41        16.29 o                         
   9   5   1       2236.44       2181.19        34.65 o                         
  11   5   1       3198.13       3182.11        44.37 o                         
  13   5   1       1110.59       1281.01        30.05 o                         
  15   5   1        797.03        757.76        20.79 o                         
 -16   6   1        314.66        357.43        17.60 o                         
 -14   6   1       4813.29       4709.72       201.40 o                         
 -12   6   1        275.28        359.04        14.30 o                         
 -10   6   1       1182.50       1184.25        20.37 o                         
  -8   6   1       1508.67       1341.58        32.02 o                         
  -6   6   1         75.84         96.58        13.41 o                         
  -4   6   1      19428.23      17502.56       542.21 o                         
  -2   6   1       3394.07       3165.19        41.08 o                         
   0   6   1       3745.42       3975.91        39.60 o                         
   2   6   1       4756.53       4458.98        43.56 o                         
   4   6   1       2129.90       2063.58        70.38 o                         
   6   6   1       2828.40       2416.00        59.30 o                         
   8   6   1         12.30         23.06        13.62 o                         
  10   6   1       2886.85       2793.59        49.51 o                         
  12   6   1        906.26       1053.67        18.71 o                         
  14   6   1       1832.30       2018.61        32.90 o                         
  16   6   1        859.14        631.55        20.29 o                         
 -17   7   1        132.84        147.02        13.78 o                         
 -15   7   1         11.20         29.33        11.70 o                         
 -13   7   1        446.33        468.21        15.29 o                         
 -11   7   1       1539.15       1361.25        19.02 o                         
  -9   7   1        603.22        573.03        14.83 o                         
  -7   7   1        513.37        506.49        16.95 o                         
  -5   7   1        957.46        927.14        17.68 o                         
  -3   7   1        395.15        381.60        25.74 o                         
  -1   7   1        155.38        217.77        26.23 o                         
   1   7   1       1307.22       1322.01        30.69 o                         
   3   7   1        171.51        132.40        17.50 o                         
   5   7   1       1421.59       1478.90        38.96 o                         
   7   7   1         39.24         35.67        11.82 o                         
   9   7   1       1299.76       1213.69        15.22 o                         
  11   7   1        854.10        795.54        14.57 o                         
  13   7   1          0.29         11.55        15.47 o                         
  15   7   1         39.67         46.47        20.47 o                         
 -16   8   1        185.05        194.64        14.07 o                         
 -14   8   1       4107.90       4184.11        60.08 o                         
 -12   8   1        619.63        583.15        13.46 o                         
 -10   8   1        176.65        186.33        10.70 o                         
  -8   8   1       3738.74       3527.32       158.97 o                         
  -6   8   1        229.70        216.67        35.14 o                         
  -4   8   1      15934.01      13953.03        53.70 o                         
  -2   8   1        682.17        730.05        27.22 o                         
   0   8   1       8218.86       7801.36        48.51 o                         
   2   8   1       6978.51       6477.88        43.06 o                         
   4   8   1       2832.06       2563.22        26.23 o                         
   6   8   1       7126.96       6552.67       171.12 o                         
   8   8   1         79.66         92.67        11.87 o                         
  10   8   1       2586.69       2547.88        23.01 o                         
  12   8   1       1843.80       1804.62        21.35 o                         
  14   8   1        771.92        760.94        24.64 o                         
 -15   9   1        184.09        133.01        13.69 o                         
 -13   9   1         30.85         39.70        12.11 o                         
 -11   9   1         12.05          3.23         9.45 o                         
  -9   9   1          0.11          2.57         9.73 o                         
  -7   9   1        574.69        524.34        26.88 o                         
  -5   9   1        135.12        147.22        12.04 o                         
  -3   9   1       1319.26       1228.64        17.95 o                         
  -1   9   1        178.72        133.14        23.76 o                         
   1   9   1        615.96        639.47        26.23 o                         
   3   9   1         61.07         79.68        16.27 o                         
   5   9   1          0.77          8.83        15.92 o                         
   7   9   1         11.75         20.30        10.59 o                         
   9   9   1          6.05         19.04         9.29 o                         
  11   9   1          6.25         19.11        11.26 o                         
  13   9   1        117.71        118.82        12.94 o                         
  15   9   1        260.30        223.12        19.62 o                         
 -14  10   1        465.99        477.59        12.87 o                         
 -12  10   1        948.83        926.68        13.26 o                         
 -10  10   1        115.40        128.44        10.00 o                         
  -8  10   1         54.04         60.95         8.58 o                         
  -6  10   1       1247.44       1221.68        28.22 o                         
  -4  10   1       4197.38       4016.39        25.37 o                         
  -2  10   1       2568.01       2382.59        33.16 o                         
   0  10   1        606.52        615.78        32.92 o                         
   2  10   1         59.82         76.05        14.00 o                         
   4  10   1        953.61        936.58        17.11 o                         
   6  10   1        275.12        245.73        11.14 o                         
   8  10   1       1654.80       1635.35        47.65 o                         
  10  10   1         12.54         34.42        11.57 o                         
  12  10   1        549.58        531.13        13.23 o                         
  14  10   1         97.63         88.46        13.35 o                         
 -13  11   1        274.96        254.86        11.86 o                         
 -11  11   1        321.63        353.01         9.83 o                         
  -9  11   1        752.14        733.48        18.06 o                         
  -7  11   1        945.35        915.05        14.04 o                         
  -5  11   1        478.79        480.80        17.14 o                         
  -3  11   1        244.81        225.18        16.62 o                         
  -1  11   1        126.50        150.65        19.31 o                         
   1  11   1        106.53        105.14        19.55 o                         
   3  11   1         46.15         44.51         9.33 o                         
   5  11   1         25.71         31.59        10.13 o                         
   7  11   1        312.19        288.30        11.26 o                         
   9  11   1        343.12        371.06        10.88 o                         
  11  11   1        254.93        269.70        12.15 o                         
  13  11   1        402.50        390.69        13.89 o                         
 -12  12   1       2966.18       3007.58        56.11 o                         
 -10  12   1       2246.84       2247.24        31.10 o                         
  -8  12   1        791.65        777.92        13.67 o                         
  -6  12   1      10105.49      10097.35       150.24 o                         
  -4  12   1       1062.56       1069.53        15.97 o                         
  -2  12   1      13146.36      12501.21       164.32 o                         
   0  12   1       6050.99       5748.96       178.92 o                         
   2  12   1       3920.08       3755.17        35.46 o                         
   4  12   1       4719.56       4726.87        86.07 o                         
   6  12   1        644.50        653.43        22.86 o                         
   8  12   1       4076.70       4081.59        76.94 o                         
  10  12   1        624.92        660.65        12.28 o                         
  12  12   1        841.21        852.31        28.58 o                         
 -11  13   1        349.19        367.64        11.34 o                         
  -9  13   1        189.03        191.98        10.51 o                         
  -7  13   1        424.34        442.42         9.48 o                         
  -5  13   1          0.93          1.67         8.93 o                         
  -3  13   1         46.65         57.59        11.04 o                         
  -1  13   1          2.41          3.81        12.56 o                         
   1  13   1         11.02         17.00        11.20 o                         
   3  13   1          0.60         10.18         9.78 o                         
   5  13   1        201.19        178.08        10.08 o                         
   7  13   1        296.65        291.14         9.15 o                         
   9  13   1        719.56        741.73        11.68 o                         
  11  13   1        710.14        726.95        22.58 o                         
 -10  14   1        106.37        126.96        10.37 o                         
  -8  14   1        528.14        543.45        11.39 o                         
  -6  14   1        101.30        115.26        10.05 o                         
  -4  14   1       1935.59       1886.84        19.93 o                         
  -2  14   1         94.88         88.22        15.20 o                         
   0  14   1       1758.47       1662.04        16.47 o                         
   2  14   1        917.49        911.24        13.55 o                         
   4  14   1        141.12        169.01        10.14 o                         
   6  14   1        817.11        830.35        18.22 o                         
   8  14   1         29.13         45.81         8.94 o                         
  10  14   1        182.64        172.65        10.90 o                         
  -9  15   1         23.74         22.22         9.17 o                         
  -7  15   1         14.07         12.29        10.43 o                         
  -5  15   1         17.95         30.65         8.69 o                         
  -3  15   1         79.58         81.30        10.00 o                         
  -1  15   1         83.81        103.66        11.10 o                         
   1  15   1         60.88         60.43         9.83 o                         
   3  15   1        110.02        123.62        21.44 o                         
   5  15   1         33.54         29.78         9.22 o                         
   7  15   1        142.91        131.45         9.83 o                         
   9  15   1        294.84        271.34        11.99 o                         
  -8  16   1       1217.13       1213.86        52.34 o                         
  -6  16   1         30.04         38.84        10.89 o                         
  -4  16   1       1821.49       1861.23        31.29 o                         
  -2  16   1         57.34         91.01         9.06 o                         
   0  16   1        551.15        664.40        10.85 o                         
   2  16   1        680.41        761.30        21.13 o                         
   4  16   1         37.21         49.95        10.00 o                         
   6  16   1        745.85        727.91        14.53 o                         
  -5  17   1         16.42          6.19        10.20 o                         
  -3  17   1          0.86         14.31        10.57 o                         
  -1  17   1          0.97         26.85         8.96 o                         
   1  17   1         10.67         24.91         9.94 o                         
   3  17   1          2.64          5.04         9.15 o                         
 -18   0   2       8228.33       7219.80        55.44 o                         
 -16   0   2         50.96         44.05        21.28 o                         
 -14   0   2       3799.48       4092.23        37.62 o                         
 -12   0   2       9420.83       9758.89        50.48 o                         
 -10   0   2       7066.44       7426.35       255.89 o                         
  -6   0   2        213.10        335.11        15.00 o                         
  -2   0   2      29439.87      32044.74       934.29 o                         
   0   0   2      27437.66      31354.40       318.00 o                         
   4   0   2        392.28        476.64        28.29 o                         
  10   0   2       8259.74       9053.09        53.45 o                         
  12   0   2       3381.07       3751.71        39.10 o                         
  14   0   2         96.10        114.33        21.28 o                         
  16   0   2       8900.78       7812.75        58.40 o                         
 -19   1   2        914.68        772.19        19.94 o                         
 -17   1   2        948.37        934.24        26.73 o                         
 -15   1   2        358.05        390.17        16.10 o                         
 -13   1   2       8880.28       9275.96       215.30 o                         
 -11   1   2      21876.34      24614.08        56.32 o                         
  -9   1   2      10596.45      10443.57       183.94 o                         
  -7   1   2      13228.22      14289.78       239.08 o                         
  -5   1   2        752.73        796.43        18.77 o                         
  -3   1   2      29507.83      29769.28       281.78 o                         
   1   1   2      29750.81      29525.32       107.37 o                         
   3   1   2        772.89        761.48        23.89 o                         
   5   1   2      13807.42      13962.33       115.18 o                         
   7   1   2      10558.15       9746.95       518.71 o                         
   9   1   2      22137.75      24708.78        89.59 o                         
  11   1   2       8498.21       8849.48       273.21 o                         
  13   1   2        389.97        452.68        16.79 o                         
  15   1   2        952.48        992.11        20.12 o                         
  17   1   2        920.95        704.33        43.31 o                         
 -18   2   2       3479.64       3382.05        36.63 o                         
 -16   2   2        975.14        978.41        35.89 o                         
 -14   2   2        731.92        791.19        31.68 o                         
 -12   2   2       1244.97       1249.37        16.26 o                         
 -10   2   2        166.49        173.61        12.43 o                         
  -8   2   2      16453.69      16618.91       341.29 o                         
  -6   2   2      19965.73      22017.04       504.30 o                         
  -4   2   2       4038.60       3627.06        42.56 o                         
  -2   2   2       7353.17       7488.11        59.39 o                         
   0   2   2       7128.40       7067.10       204.84 o                         
   2   2   2       4291.15       3904.42        38.09 o                         
   4   2   2      19543.64      20188.57       232.61 o                         
   6   2   2      17965.72      17862.13       113.84 o                         
   8   2   2         99.31        123.06        19.37 o                         
  10   2   2       1342.03       1389.91        44.94 o                         
  12   2   2        949.72        979.01        22.77 o                         
  14   2   2       1172.91       1310.82        20.77 o                         
  16   2   2       3048.66       3254.01       179.91 o                         
 -17   3   2        191.44        213.95        25.25 o                         
 -15   3   2         15.03         35.66        12.45 o                         
 -13   3   2       1632.85       1669.42        18.80 o                         
 -11   3   2       4079.60       4466.72       110.54 o                         
  -9   3   2       1278.78       1190.76        22.31 o                         
  -7   3   2       1043.60       1220.84        47.37 o                         
  -5   3   2        604.05        627.28        14.69 o                         
  -3   3   2       6390.92       6258.85        77.08 o                         
  -1   3   2         14.85         23.25        15.02 o                         
   1   3   2       4467.00       4145.21        27.71 o                         
   3   3   2        740.70        782.14        16.20 o                         
   5   3   2       1177.35       1404.85        44.84 o                         
   7   3   2       1598.59       1533.07        32.83 o                         
   9   3   2       3790.85       4340.09       155.41 o                         
  11   3   2       1812.15       1891.80        48.15 o                         
  13   3   2         21.26         46.53        21.78 o                         
  15   3   2        160.80        173.55        16.27 o                         
 -18   4   2         25.43         17.82        22.28 o                         
 -16   4   2       6827.24       7105.14       742.18 o                         
 -14   4   2       2096.95       2282.97        28.93 o                         
 -12   4   2       3638.05       3948.97        53.02 o                         
 -10   4   2      14577.04      14957.09       711.58 o                         
  -8   4   2        265.71        229.68        11.82 o                         
  -4   4   2       6222.69       5979.50        53.32 o                         
  -2   4   2      14313.61      13288.69       104.14 o                         
   0   4   2      15585.66      14818.96        48.29 o                         
   2   4   2       5574.58       5209.26       224.18 o                         
   6   4   2        274.02        265.16        14.90 o                         
   8   4   2      13823.66      14033.36       445.43 o                         
  10   4   2       3397.23       3636.89       104.78 o                         
  12   4   2       2072.14       2108.60       168.49 o                         
  14   4   2       6482.08       7447.47        56.42 o                         
  16   4   2         49.00         83.03        19.80 o                         
 -17   5   2         60.38         55.44        15.34 o                         
 -15   5   2        555.91        496.31        14.80 o                         
 -13   5   2        292.08        278.97        11.99 o                         
 -11   5   2        507.88        517.33        15.54 o                         
  -9   5   2       1073.46       1069.40        71.82 o                         
  -7   5   2        277.30        254.91        14.09 o                         
  -5   5   2        164.94        147.26        21.28 o                         
  -3   5   2        163.25        126.62        15.84 o                         
  -1   5   2         28.53         33.49        20.82 o                         
   1   5   2        141.44        109.66        16.84 o                         
   3   5   2        285.51        267.56        17.34 o                         
   5   5   2        408.48        385.55        18.19 o                         
   7   5   2       1693.48       1744.79        24.98 o                         
   9   5   2        423.92        408.79        16.88 o                         
  11   5   2        503.81        560.20        16.36 o                         
  13   5   2        611.25        585.59        20.67 o                         
  15   5   2         72.16         60.39        15.84 o                         
 -18   6   2        128.86        140.07        17.82 o                         
 -16   6   2       3524.71       3337.05       189.31 o                         
 -14   6   2        263.10        224.51        10.87 o                         
 -12   6   2       1242.22       1234.30        49.29 o                         
 -10   6   2       6620.12       6572.32       298.74 o                         
  -8   6   2        136.95        163.63        13.60 o                         
  -6   6   2      18502.97      16026.49       140.31 o                         
  -4   6   2        586.67        539.64        17.48 o                         
  -2   6   2      11685.56      10783.67        72.51 o                         
   0   6   2      10898.75       9665.79       166.80 o                         
   2   6   2        723.61        684.61        21.00 o                         
   4   6   2      22533.28      20529.18       382.10 o                         
   6   6   2         83.79         61.59        14.19 o                         
   8   6   2       7730.15       7612.86        34.57 o                         
  10   6   2       1861.14       1955.50        36.27 o                         
  12   6   2        350.17        356.59        16.80 o                         
  14   6   2       3593.80       3556.75        45.75 o                         
 -17   7   2       1127.18       1086.85        20.58 o                         
 -15   7   2       1309.07       1273.00        16.82 o                         
 -13   7   2       2316.34       2380.86        33.22 o                         
 -11   7   2       2714.06       2837.73       138.52 o                         
  -9   7   2       1007.25        926.10        47.61 o                         
  -7   7   2       3025.76       2727.42       139.58 o                         
  -5   7   2       1259.74       1073.37        30.44 o                         
  -3   7   2        578.11        473.46        15.91 o                         
  -1   7   2        152.78        118.34        15.29 o                         
   1   7   2        355.08        278.81        15.59 o                         
   3   7   2       1478.10       1335.28        21.52 o                         
   5   7   2       3343.36       3030.74        58.52 o                         
   7   7   2        761.20        652.49        19.05 o                         
   9   7   2       3136.47       3242.39        72.57 o                         
  11   7   2       2080.23       2042.78        68.08 o                         
  13   7   2       1286.49       1156.28        77.56 o                         
  15   7   2       1131.72        952.89        32.42 o                         
 -16   8   2          3.40         16.64        12.49 o                         
 -14   8   2       2759.34       2871.35        63.49 o                         
 -12   8   2       1438.88       1408.51        41.14 o                         
 -10   8   2        156.46        135.31        11.59 o                         
  -8   8   2       9377.23       9265.07       485.81 o                         
  -6   8   2        537.22        497.82        17.65 o                         
  -4   8   2      12883.11      11841.26       191.54 o                         
  -2   8   2       1954.78       1862.16        18.54 o                         
   0   8   2       1682.67       1512.71        21.51 o                         
   2   8   2      13089.08      12047.79        57.42 o                         
   4   8   2       1122.26       1192.33        17.72 o                         
   6   8   2      10930.05      10882.26       379.22 o                         
   8   8   2        335.01        346.79        14.09 o                         
  10   8   2       2119.52       2171.86        75.59 o                         
  12   8   2       2942.08       2967.66        92.79 o                         
  14   8   2          3.14         10.13        16.62 o                         
 -15   9   2       1799.36       1845.37        55.35 o                         
 -13   9   2       1833.37       2094.56        36.67 o                         
 -11   9   2       1573.60       1908.88        35.43 o                         
  -9   9   2        339.28        391.11        20.51 o                         
  -7   9   2       2633.50       2627.86        24.01 o                         
  -5   9   2       8699.72       8368.96        97.75 o                         
  -3   9   2       1113.28       1131.31        35.14 o                         
  -1   9   2        156.87        131.76        13.73 o                         
   1   9   2        988.98        974.78        17.59 o                         
   3   9   2       6680.81       6320.55        32.02 o                         
   5   9   2       1711.45       1462.88       112.04 o                         
   7   9   2        328.57        350.06        11.87 o                         
   9   9   2        984.29       1028.67        20.84 o                         
  11   9   2       1721.43       1750.22        69.36 o                         
  13   9   2       1512.21       1432.92        54.58 o                         
 -14  10   2       3342.26       3526.39        89.08 o                         
 -12  10   2       1765.89       1790.38        78.73 o                         
 -10  10   2        651.17        646.03        22.79 o                         
  -8  10   2       5450.23       5683.91       305.17 o                         
  -6  10   2       1825.05       1727.74        75.73 o                         
  -4  10   2      13198.94      12438.02       196.99 o                         
  -2  10   2       2855.87       2636.95        23.97 o                         
   0  10   2       3149.23       3026.27        24.67 o                         
   2  10   2      12750.88      11863.03       192.29 o                         
   4  10   2       1435.24       1371.07        31.92 o                         
   6  10   2       5068.38       5223.65       187.82 o                         
   8  10   2        641.81        593.91        27.29 o                         
  10  10   2       1676.09       1603.13        61.79 o                         
  12  10   2       3306.61       3090.68       235.96 o                         
 -15  11   2        338.31        294.03        15.29 o                         
 -13  11   2        531.03        558.19        19.31 o                         
 -11  11   2        144.01        158.73         9.23 o                         
  -9  11   2        206.86        222.83        20.32 o                         
  -7  11   2       1386.74       1339.01        50.48 o                         
  -5  11   2       3253.96       3096.78        24.66 o                         
  -3  11   2        954.71       1046.04        51.97 o                         
  -1  11   2         32.90         39.58        16.58 o                         
   1  11   2        864.06        876.02        18.54 o                         
   3  11   2       3814.68       3750.32        56.92 o                         
   5  11   2       1679.84       1754.19        71.49 o                         
   7  11   2        282.29        311.53        12.86 o                         
   9  11   2        249.18        261.79        14.10 o                         
  11  11   2        572.23        558.53        29.57 o                         
  13  11   2        412.47        378.67        25.93 o                         
 -14  12   2        123.49        139.58        10.65 o                         
 -12  12   2        265.69        235.86        15.42 o                         
 -10  12   2        876.15        833.62        49.87 o                         
  -8  12   2         13.53         16.43         9.29 o                         
  -6  12   2        491.36        504.06        18.56 o                         
  -4  12   2         15.58         21.98        13.61 o                         
  -2  12   2       2230.53       2087.32        21.70 o                         
   0  12   2       2026.47       1890.85        69.04 o                         
   2  12   2         21.54         45.05        12.54 o                         
   4  12   2        487.15        478.41        16.95 o                         
   6  12   2          9.04         17.10        10.02 o                         
   8  12   2       1343.71       1386.62        50.79 o                         
  10  12   2        389.24        391.06        17.36 o                         
  12  12   2         68.74         41.36        10.36 o                         
 -13  13   2         24.68         22.21         9.33 o                         
 -11  13   2         82.80        113.52         9.43 o                         
  -9  13   2        663.31        757.19        20.29 o                         
  -7  13   2         15.46         37.70        12.10 o                         
  -5  13   2        710.45        686.66        17.84 o                         
  -3  13   2        108.51        108.68        15.75 o                         
  -1  13   2         26.22         24.18        18.31 o                         
   1  13   2         77.53         60.12        26.73 o                         
   3  13   2        943.74        996.64        13.90 o                         
   5  13   2         15.33         14.90        12.38 o                         
   7  13   2        324.51        315.03        15.57 o                         
   9  13   2         48.01         55.05        10.06 o                         
  11  13   2         11.78         11.33        11.23 o                         
 -12  14   2       1377.13       1278.27        38.54 o                         
 -10  14   2       1815.51       1804.35        57.83 o                         
  -8  14   2       1079.43       1117.50        54.04 o                         
  -6  14   2       1816.50       2004.83        31.80 o                         
  -4  14   2        404.90        420.29        11.25 o                         
  -2  14   2       3012.56       3008.83        51.72 o                         
   0  14   2       3111.61       3163.96        49.17 o                         
   2  14   2        466.82        508.10        11.66 o                         
   4  14   2       1461.78       1475.75        82.99 o                         
   6  14   2        813.87        775.40        47.37 o                         
   8  14   2       1290.79       1029.84        70.50 o                         
  10  14   2        886.62        706.06        49.08 o                         
  -9  15   2        464.57        443.83        42.58 o                         
  -7  15   2         83.34         72.16        10.13 o                         
  -5  15   2         54.04         49.50        12.57 o                         
  -3  15   2         62.06         32.45        13.70 o                         
  -1  15   2         19.04         25.59        12.76 o                         
   1  15   2        133.05        148.75        11.43 o                         
   3  15   2         73.98         87.62        11.33 o                         
   5  15   2        108.63        105.15        11.33 o                         
   7  15   2        634.41        638.99        30.73 o                         
  -8  16   2         11.21         13.17         7.59 o                         
  -6  16   2         53.15         42.43        10.20 o                         
  -4  16   2         41.35         42.02        10.84 o                         
  -2  16   2        192.75        208.04        11.82 o                         
   0  16   2        129.00        138.18        11.41 o                         
   2  16   2         22.61         28.03         9.88 o                         
   4  16   2        130.65        135.71        11.50 o                         
   6  16   2         27.54         22.10         9.57 o                         
  -5  17   2         35.06         19.93        11.00 o                         
  -3  17   2         42.05         48.36        12.76 o                         
  -1  17   2          8.03          6.17        11.10 o                         
   1  17   2         75.57         65.98         9.51 o                         
   3  17   2         60.21         52.45        11.13 o                         
 -19   1   3        206.46        200.92        14.39 o                         
 -17   1   3        192.54        205.26        15.92 o                         
 -15   1   3        162.78        164.53        13.32 o                         
 -13   1   3        747.12        740.49        15.21 o                         
 -11   1   3         18.64         22.39         9.89 o                         
  -9   1   3        443.24        322.69         9.86 o                         
  -7   1   3        472.78        477.64        10.89 o                         
  -5   1   3       1029.43        985.44        13.96 o                         
  -3   1   3        315.44        292.15        15.84 o                         
  -1   1   3        911.25        866.42        20.68 o                         
   1   1   3         12.08         18.73        19.09 o                         
   3   1   3       2459.80       2328.55        24.85 o                         
   5   1   3         20.70         22.54        12.97 o                         
   7   1   3         41.75         43.53        16.50 o                         
   9   1   3        344.25        333.72        21.46 o                         
  11   1   3         39.57         52.96        20.79 o                         
  13   1   3        284.91        300.43        15.34 o                         
  15   1   3         25.72         24.41        14.10 o                         
 -18   2   3       2176.99       2233.77       223.96 o                         
 -16   2   3       3286.65       3147.00        23.41 o                         
 -14   2   3       4771.65       4958.60        31.86 o                         
 -12   2   3       7352.34       7195.16        56.37 o                         
 -10   2   3      12872.17      12817.35        99.97 o                         
  -8   2   3       1118.63        914.61        11.15 o                         
  -6   2   3       5780.76       5162.31        37.23 o                         
  -4   2   3      25148.46      23814.74       109.17 o                         
  -2   2   3      37524.62      36265.32       100.25 o                         
   2   2   3       5376.50       4840.01        49.55 o                         
   4   2   3       2296.27       1850.77        20.33 o                         
   6   2   3       3727.70       3323.01        22.98 o                         
   8   2   3       9880.62       9788.83        99.69 o                         
  10   2   3       6044.31       6100.31       123.99 o                         
  12   2   3       2157.27       2122.83        33.66 o                         
  14   2   3       4029.19       4120.99       150.96 o                         
  16   2   3       1108.98       1066.41        21.07 o                         
 -19   3   3        578.26        604.24        56.92 o                         
 -17   3   3       1087.96       1081.10        16.44 o                         
 -15   3   3       1370.11       1351.72        29.79 o                         
 -13   3   3       1513.41       1568.51        19.86 o                         
 -11   3   3       2601.50       2477.94        35.86 o                         
  -9   3   3         50.11         36.04         8.89 o                         
  -7   3   3       5651.57       5270.45        67.73 o                         
  -5   3   3       3761.86       3594.34        27.62 o                         
  -3   3   3         46.09         45.43        14.51 o                         
  -1   3   3          3.34          3.11        13.77 o                         
   1   3   3       2818.34       2543.01        22.09 o                         
   3   3   3       3817.81       3706.54        31.39 o                         
   5   3   3       1468.09       1314.40        16.30 o                         
   7   3   3        639.83        605.18        18.07 o                         
   9   3   3        783.90        827.82        20.64 o                         
  11   3   3       1586.47       1710.27        24.92 o                         
  13   3   3        293.89        341.51        24.25 o                         
  15   3   3        577.23        537.27        18.81 o                         
 -18   4   3        234.17        251.44        22.77 o                         
 -16   4   3         42.23         28.32        13.00 o                         
 -14   4   3       1045.00        932.16        37.76 o                         
 -12   4   3        920.81        985.43        17.07 o                         
 -10   4   3      12708.93      12198.59       178.13 o                         
  -8   4   3      19305.09      19435.67       119.59 o                         
  -6   4   3      17087.30      15463.08       305.21 o                         
  -4   4   3      11340.14      10097.09        94.52 o                         
   2   4   3       3019.62       2525.31        19.90 o                         
   4   4   3      38271.56      37014.61       119.78 o                         
   6   4   3      14831.47      14581.44       196.88 o                         
   8   4   3       4173.60       3997.74        30.36 o                         
  10   4   3       2742.83       2586.82        31.08 o                         
  12   4   3          9.70         17.80        16.58 o                         
  14   4   3        558.18        483.56        27.22 o                         
 -17   5   3        829.70        933.08        22.49 o                         
 -15   5   3        818.09        890.12        27.60 o                         
 -13   5   3       3119.62       3210.99        39.08 o                         
 -11   5   3       1819.30       1812.25        16.84 o                         
  -9   5   3       1136.61       1015.88        40.19 o                         
  -7   5   3       3359.92       3335.75        76.67 o                         
  -5   5   3       1369.87       1347.18        23.20 o                         
  -3   5   3         42.03         36.37        12.23 o                         
  -1   5   3        148.12        141.82        13.03 o                         
   1   5   3         31.62         28.94         9.88 o                         
   3   5   3       5775.24       5505.11        31.69 o                         
   5   5   3       1100.19       1032.62        21.52 o                         
   7   5   3        846.24        857.50        23.04 o                         
   9   5   3       1906.37       1913.34        24.70 o                         
  11   5   3        747.24        832.52        16.51 o                         
  13   5   3        511.56        539.72        18.47 o                         
 -18   6   3        245.94        197.41        17.51 o                         
 -16   6   3       1684.40       1619.39        25.57 o                         
 -14   6   3       3937.23       3638.42        37.57 o                         
 -12   6   3       5348.00       5148.63        94.94 o                         
 -10   6   3        743.69        658.67        15.90 o                         
  -8   6   3      23990.28      22310.51       521.06 o                         
  -6   6   3      17819.85      16095.87       101.22 o                         
  -4   6   3      23711.33      20860.59       144.89 o                         
  -2   6   3      35304.60      31814.11       356.19 o                         
   0   6   3      12812.82      11463.51       143.15 o                         
   4   6   3      13010.77      12018.32       127.94 o                         
   6   6   3      11814.40      11331.75       158.38 o                         
   8   6   3       2090.82       1971.92        41.83 o                         
  10   6   3       2748.33       2552.75        25.88 o                         
  12   6   3       6377.23       6570.73       133.24 o                         
  14   6   3         24.35         37.20        21.40 o                         
 -17   7   3        110.20        134.42        14.20 o                         
 -15   7   3        300.55        333.26        12.16 o                         
 -13   7   3        765.21        777.11        13.79 o                         
 -11   7   3       1572.06       1579.92        73.62 o                         
  -9   7   3        235.43        232.00        12.32 o                         
  -7   7   3       1777.51       1688.83        19.74 o                         
  -5   7   3        434.92        384.61        15.44 o                         
  -3   7   3        268.23        251.96        13.30 o                         
  -1   7   3        357.61        329.95        16.34 o                         
   1   7   3        137.73        159.25        15.08 o                         
   3   7   3        299.90        285.25        12.59 o                         
   5   7   3         96.50         81.86        12.19 o                         
   7   7   3        573.41        572.96        18.54 o                         
   9   7   3        384.81        353.52        15.44 o                         
  11   7   3        342.70        359.22        16.72 o                         
  13   7   3          0.66         19.72        17.82 o                         
 -16   8   3       1432.42       1419.14        27.82 o                         
 -14   8   3        477.35        549.85        10.07 o                         
 -12   8   3       3454.22       3431.94       123.07 o                         
 -10   8   3       1111.91       1089.10        50.57 o                         
  -8   8   3      10097.99       9318.39       361.42 o                         
  -6   8   3       8485.64       7678.51        35.63 o                         
  -4   8   3      10205.96       9195.42        35.17 o                         
  -2   8   3        780.38        481.90        17.15 o                         
   0   8   3        193.51        156.76        16.80 o                         
   2   8   3      31840.73      30056.81       265.54 o                         
   4   8   3       3391.70       3184.85        71.54 o                         
   6   8   3       7082.69       6818.94        94.53 o                         
   8   8   3       3193.09       3072.95        88.10 o                         
  10   8   3        346.74        406.72        14.77 o                         
  12   8   3       4197.97       4331.02       119.87 o                         
  14   8   3        257.83        289.69        20.15 o                         
 -15   9   3        169.38        164.07         9.68 o                         
 -13   9   3          2.03          8.20        11.00 o                         
 -11   9   3          0.15         -1.08        12.16 o                         
  -9   9   3         11.32          4.44        10.91 o                         
  -7   9   3        155.22        144.15        14.85 o                         
  -5   9   3        122.35        122.61        14.39 o                         
  -3   9   3         24.76         27.75        13.53 o                         
  -1   9   3         27.94         29.97        13.27 o                         
   1   9   3        315.49        343.16        17.49 o                         
   3   9   3          3.62          5.89        13.55 o                         
   5   9   3        108.67        109.06        13.21 o                         
   7   9   3         12.55         -7.25        13.20 o                         
   9   9   3         75.40         64.07        12.56 o                         
  11   9   3          0.18          0.88        12.02 o                         
  13   9   3         17.20         12.66        12.86 o                         
 -16  10   3         50.57         26.18         9.72 o                         
 -14  10   3        185.85        186.20        10.95 o                         
 -12  10   3        123.22         99.13        13.23 o                         
 -10  10   3       5092.30       4977.33       190.19 o                         
  -8  10   3        321.97        293.86        16.95 o                         
  -6  10   3       3537.80       3409.52        51.72 o                         
  -4  10   3       2412.96       2235.78        57.42 o                         
  -2  10   3       2681.57       2469.80        23.44 o                         
   0  10   3      10073.26       9545.91       144.52 o                         
   2  10   3        265.56        277.67        24.01 o                         
   4  10   3       8081.46       7959.51       256.12 o                         
   6  10   3       1052.10       1041.21        19.60 o                         
   8  10   3       2088.09       1976.88        36.85 o                         
  10  10   3       1593.73       1597.63        50.17 o                         
  12  10   3        141.36        133.79        12.87 o                         
 -15  11   3        274.61        240.10        10.14 o                         
 -13  11   3        635.07        720.02        18.62 o                         
 -11  11   3        559.44        554.31        13.26 o                         
  -9  11   3        349.46        363.49        19.67 o                         
  -7  11   3        108.63        112.38        15.73 o                         
  -5  11   3         58.84         70.51        13.37 o                         
  -3  11   3        181.64        195.00        14.60 o                         
  -1  11   3          1.77         -9.16        10.85 o                         
   1  11   3         24.67         15.41        13.07 o                         
   3  11   3          7.57         20.65        15.57 o                         
   5  11   3        659.25        687.66        21.54 o                         
   7  11   3         51.05         55.06        18.56 o                         
   9  11   3        114.95        121.79        13.61 o                         
  11  11   3         26.89         24.68        11.13 o                         
 -14  12   3        962.76        872.53        26.09 o                         
 -12  12   3        424.74        450.27        19.43 o                         
 -10  12   3       3093.53       3238.88       143.95 o                         
  -8  12   3        398.79        378.70        14.14 o                         
  -6  12   3       3675.29       3657.87        22.22 o                         
  -4  12   3        522.04        483.65        14.36 o                         
  -2  12   3        191.94        215.42        18.31 o                         
   0  12   3       2679.36       2665.07        42.81 o                         
   2  12   3         93.49        110.14        19.55 o                         
   4  12   3       3688.15       3791.91        89.09 o                         
   6  12   3        354.84        357.58        18.50 o                         
   8  12   3        662.62        691.45        17.50 o                         
  10  12   3       1310.21       1315.75        67.94 o                         
 -13  13   3        310.57        303.73        11.94 o                         
 -11  13   3        423.56        456.93        14.79 o                         
  -9  13   3        337.19        313.16        14.20 o                         
  -7  13   3          0.02         -1.88        10.67 o                         
  -5  13   3         94.22        101.53        15.73 o                         
  -3  13   3         65.09         91.08        15.84 o                         
  -1  13   3          1.44         11.83        12.63 o                         
   1  13   3          0.25          3.50        12.63 o                         
   3  13   3        230.18        223.50        12.91 o                         
   5  13   3        373.50        370.55        13.10 o                         
   7  13   3        396.24        415.59        14.19 o                         
   9  13   3        249.49        233.77        13.73 o                         
 -12  14   3         11.81          5.29         8.76 o                         
 -10  14   3        144.34        135.25        10.50 o                         
  -8  14   3        111.56        120.93        15.73 o                         
  -6  14   3        429.48        433.22        14.61 o                         
  -4  14   3        117.52        123.01        18.31 o                         
  -2  14   3        621.22        582.86        18.07 o                         
   0  14   3       1991.52       2050.78       105.17 o                         
   2  14   3        172.92        156.97        11.53 o                         
   4  14   3       1410.09       1435.16        16.18 o                         
   6  14   3        114.64        130.01        12.61 o                         
   8  14   3          4.17          9.11        12.66 o                         
  -9  15   3          3.46          5.12        10.90 o                         
  -7  15   3         69.61         66.69        12.56 o                         
  -5  15   3          0.68         -3.32        15.22 o                         
  -3  15   3         56.94         49.01        11.55 o                         
  -1  15   3          9.39         17.11        12.45 o                         
   1  15   3         37.63         50.66        12.54 o                         
   3  15   3         10.81         -3.42        10.60 o                         
   5  15   3        349.69        314.37        11.27 o                         
   7  15   3         70.44         59.62        16.15 o                         
  -8  16   3       1705.46       1575.21        24.20 o                         
  -6  16   3        103.66        141.21        11.33 o                         
  -4  16   3       1088.39       1131.23        14.77 o                         
  -2  16   3       2177.86       2142.69        62.55 o                         
   0  16   3        480.77        463.65        11.54 o                         
   2  16   3       1516.11       1631.85        50.39 o                         
   4  16   3        105.12        131.77        11.29 o                         
  -5  17   3        110.17        105.37        10.60 o                         
  -3  17   3          0.07         -4.92        10.93 o                         
  -1  17   3         42.21         44.19        10.13 o                         
   1  17   3         34.81         14.96        12.66 o                         
 -18   0   4       3332.28       3719.53        40.59 o                         
 -16   0   4       2781.25       3077.59        34.15 o                         
 -14   0   4       7789.93       9208.48       337.31 o                         
 -12   0   4      25123.90      29579.02        99.49 o                         
 -10   0   4        384.44        443.79        26.32 o                         
  -8   0   4       5402.90       7084.58       285.90 o                         
  -6   0   4        204.02        151.26        12.84 o                         
  -4   0   4      39330.24      47504.98       618.64 o                         
  -2   0   4       1997.98       1853.60       165.31 o                         
   2   0   4        307.77        244.47        19.26 o                         
   4   0   4       6650.46       7318.33       490.99 o                         
   6   0   4        568.56        575.19        23.88 o                         
   8   0   4      23701.18      26651.89       153.43 o                         
  12   0   4       2649.69       3273.09        42.57 o                         
  14   0   4       3740.32       3967.50        48.51 o                         
 -19   1   4        104.83         90.33        16.27 o                         
 -17   1   4         49.92         67.94        14.85 o                         
 -15   1   4        268.86        335.52        15.23 o                         
 -13   1   4        194.41        425.90        23.19 o                         
 -11   1   4         53.03         73.96         8.70 o                         
  -9   1   4        200.07        321.46        19.04 o                         
  -7   1   4        833.14       1028.62        23.31 o                         
  -5   1   4        156.20        183.56        10.69 o                         
  -3   1   4       4252.62       5221.79       175.92 o                         
  -1   1   4       6550.04       6805.20       201.38 o                         
   1   1   4        255.16        263.71        14.18 o                         
   3   1   4        347.35        574.07        26.36 o                         
   5   1   4        466.46        491.70        21.22 o                         
   7   1   4          6.34         11.91        13.43 o                         
   9   1   4       1180.40       1133.36        46.77 o                         
  11   1   4         73.99        150.46        22.77 o                         
  13   1   4         18.60         18.75        15.22 o                         
  15   1   4          0.02         14.64        12.81 o                         
 -18   2   4          9.25         11.10        12.54 o                         
 -16   2   4        456.72        536.97        49.24 o                         
 -14   2   4          7.43         22.84        12.97 o                         
 -12   2   4      11561.83      14030.84       275.90 o                         
 -10   2   4         55.04         99.69         8.89 o                         
  -8   2   4       3045.97       3200.25        80.97 o                         
  -6   2   4       8477.55       9427.57       210.56 o                         
  -4   2   4       3965.13       4617.81        96.91 o                         
   0   2   4       3876.46       4362.15       136.00 o                         
   2   2   4       6396.17       7491.76       494.36 o                         
   4   2   4       3542.96       3483.36       129.35 o                         
   6   2   4        210.16        216.24        13.60 o                         
   8   2   4      11818.95      15197.49       780.12 o                         
  10   2   4         70.93         67.13        18.81 o                         
  12   2   4        317.12        487.03        26.23 o                         
  14   2   4         12.93         16.34        15.40 o                         
 -19   3   4         40.64         25.78        11.37 o                         
 -17   3   4          4.45         15.28        12.18 o                         
 -15   3   4         78.96         90.09        11.35 o                         
 -13   3   4          0.30         10.51        10.96 o                         
 -11   3   4         96.33        106.60         9.54 o                         
  -9   3   4          4.03         54.28        17.51 o                         
  -7   3   4        653.01        798.13        18.07 o                         
  -5   3   4        528.42        523.97        12.23 o                         
  -3   3   4       2960.27       3144.88        91.36 o                         
  -1   3   4       2485.63       2718.65        73.82 o                         
   1   3   4        619.57        599.12        15.67 o                         
   3   3   4        483.68        555.13        18.72 o                         
   5   3   4        268.73        269.27        11.86 o                         
   7   3   4         33.50         55.91        10.82 o                         
   9   3   4        139.64        146.12        16.90 o                         
  11   3   4         26.33         53.90        17.71 o                         
  13   3   4          0.17         -4.46        21.78 o                         
  15   3   4          0.21        -16.15        16.83 o                         
 -18   4   4        404.36        380.62        18.81 o                         
 -16   4   4        148.29        199.61        13.08 o                         
 -14   4   4      14758.56      19265.60       341.88 o                         
 -12   4   4       1807.30       2024.87       114.88 o                         
 -10   4   4      18881.12      21574.47       834.11 o                         
  -8   4   4       1736.06       1961.95        81.45 o                         
  -6   4   4       7262.50       8315.08       167.54 o                         
  -4   4   4      30751.94      32406.15       638.31 o                         
  -2   4   4       1184.50       1246.04        50.61 o                         
   0   4   4      31581.01      33108.16      1433.15 o                         
   2   4   4       8055.96       9057.34       472.36 o                         
   4   4   4       1455.90       1843.39        51.64 o                         
   6   4   4      17281.43      20985.49       991.65 o                         
   8   4   4       1992.18       2367.83        75.36 o                         
  10   4   4      13156.11      15486.01       391.84 o                         
  12   4   4        150.45        188.15        16.64 o                         
  14   4   4        294.75        266.28        31.68 o                         
 -19   5   4          0.41          8.91        21.78 o                         
 -17   5   4         55.68         58.82        14.69 o                         
 -15   5   4        215.28        262.62        15.26 o                         
 -13   5   4         21.44         38.43        12.18 o                         
 -11   5   4        744.82        799.74        42.72 o                         
  -9   5   4          2.09         52.07        10.73 o                         
  -7   5   4        646.10        614.71        11.28 o                         
  -5   5   4        233.15        241.33        16.61 o                         
  -3   5   4        302.51        277.19        11.83 o                         
  -1   5   4        199.58        185.73        20.65 o                         
   1   5   4        463.78        428.15        13.13 o                         
   5   5   4        179.46        159.00        14.44 o                         
   7   5   4        536.45        646.94       104.68 o                         
   9   5   4        106.93        108.46        15.08 o                         
  11   5   4        291.40        313.89        16.92 o                         
  13   5   4         28.77         28.12        15.66 o                         
 -18   6   4          5.02         20.25        15.14 o                         
 -16   6   4        295.36        313.67        11.81 o                         
 -14   6   4       4103.17       4751.52       188.53 o                         
 -12   6   4         13.32         35.90        10.18 o                         
 -10   6   4      10630.44      12634.98       429.01 o                         
  -8   6   4       5569.23       6225.32       283.26 o                         
  -6   6   4       2144.99       1892.21        45.74 o                         
  -4   6   4      45976.99      49185.87       137.60 o                         
  -2   6   4        502.41        836.78        37.38 o                         
   0   6   4      45447.60      49382.86       137.60 o                         
   2   6   4       1904.29       1743.54        19.64 o                         
   4   6   4       4902.69       5135.43       392.99 o                         
   6   6   4      10959.07      12768.21      1230.44 o                         
   8   6   4         21.33         30.62        18.20 o                         
  10   6   4       4058.59       4929.64       384.62 o                         
  12   6   4        285.93        301.46        19.86 o                         
  14   6   4          6.08          9.03        21.27 o                         
 -17   7   4         88.21         83.71        10.88 o                         
 -15   7   4         22.80         36.51         9.98 o                         
 -13   7   4          1.20          7.24        10.88 o                         
 -11   7   4         28.71         39.55        11.25 o                         
  -9   7   4         15.66         51.54        14.33 o                         
  -7   7   4        166.06        184.70        25.22 o                         
  -5   7   4        486.29        531.33        16.51 o                         
  -3   7   4       1063.09       1047.33        16.57 o                         
  -1   7   4        244.68        408.51        13.00 o                         
   1   7   4        810.59        733.98        13.63 o                         
   3   7   4        399.69        362.57        13.30 o                         
   5   7   4        150.33        172.10        17.26 o                         
   7   7   4        101.64        105.37        18.07 o                         
   9   7   4        103.89        107.79        16.62 o                         
  11   7   4         16.89         16.69        14.96 o                         
  13   7   4        102.21        113.05        19.10 o                         
 -16   8   4       1025.28       1104.18        52.67 o                         
 -14   8   4         17.27         29.50         9.71 o                         
 -12   8   4       8404.11      10533.66       624.22 o                         
 -10   8   4        226.09        246.29        21.07 o                         
  -8   8   4      22876.04      23073.62       294.49 o                         
  -6   8   4      15235.88      17609.46       703.07 o                         
  -4   8   4       3007.51       2971.58        90.82 o                         
  -2   8   4      27984.66      26349.43       767.91 o                         
   0   8   4       3469.53       3181.23       158.63 o                         
   2   8   4      16294.46      17999.51      1656.59 o                         
   4   8   4      20421.12      24565.34      3116.17 o                         
   6   8   4        230.13        250.24        14.72 o                         
   8   8   4       7429.87       8958.23       659.77 o                         
  10   8   4         25.29         21.09        14.41 o                         
  12   8   4        997.03       1136.73        69.63 o                         
 -17   9   4        122.88        113.48        11.49 o                         
 -15   9   4          0.30         64.09        10.56 o                         
 -13   9   4        460.85        473.56        18.72 o                         
 -11   9   4         21.82         26.55        14.07 o                         
  -9   9   4        568.14        604.60        35.52 o                         
  -7   9   4         57.37         81.52        14.50 o                         
  -5   9   4          3.42         16.07        65.83 o                         
  -3   9   4          0.43          2.98        16.97 o                         
  -1   9   4          7.96         20.72        11.88 o                         
   1   9   4        402.69        459.65        18.37 o                         
   3   9   4        293.16        283.61        15.84 o                         
   5   9   4        151.88        178.80        15.44 o                         
   7   9   4        107.91        108.21        15.64 o                         
   9   9   4         42.01         61.06        16.60 o                         
  11   9   4        329.47        376.33        15.23 o                         
  13   9   4          2.57         13.57        13.20 o                         
 -16  10   4       1260.52       1228.52        40.47 o                         
 -14  10   4        565.14        689.43        53.93 o                         
 -12  10   4       2755.46       3482.84       475.84 o                         
 -10  10   4        757.63        860.94        55.11 o                         
  -8  10   4        252.11        262.70        20.54 o                         
  -6  10   4       1227.10       1212.37        23.51 o                         
  -4  10   4        429.32        456.05        16.29 o                         
  -2  10   4       3208.59       3377.54        76.97 o                         
   0  10   4        708.78        687.96        19.06 o                         
   2  10   4       1277.32       1263.76        18.02 o                         
   4  10   4        370.47        393.74        15.08 o                         
   6  10   4        571.76        602.18        22.28 o                         
   8  10   4       2742.31       2931.39       140.81 o                         
  10  10   4        556.44        658.06        54.07 o                         
  12  10   4       1262.66       1154.46        62.22 o                         
 -15  11   4          6.44          5.69         9.19 o                         
 -13  11   4         18.18         20.75        12.55 o                         
 -11  11   4        238.93        289.15        14.91 o                         
  -9  11   4         28.43         73.78        15.59 o                         
  -7  11   4        231.72        213.99        15.10 o                         
  -5  11   4          0.40         -5.37        13.86 o                         
  -3  11   4        169.10        211.68        16.80 o                         
  -1  11   4        329.71        310.77        31.68 o                         
   1  11   4         50.71         79.94        16.10 o                         
   3  11   4        216.31        236.08        24.25 o                         
   5  11   4        251.85        256.63        13.43 o                         
   7  11   4        120.75        118.26        13.27 o                         
   9  11   4          0.01         16.68        12.56 o                         
  11  11   4         23.04         28.19        11.75 o                         
 -14  12   4        666.40        718.19        28.52 o                         
 -12  12   4         14.07         21.92        11.06 o                         
 -10  12   4       1333.04       1604.86       179.36 o                         
  -8  12   4       1941.21       2075.83        87.85 o                         
  -6  12   4         16.18         20.80        11.37 o                         
  -4  12   4       1280.04       1195.34        18.00 o                         
  -2  12   4         53.34         60.63        13.79 o                         
   0  12   4       1569.50       1570.74        75.48 o                         
   2  12   4         85.35        106.21        16.09 o                         
   4  12   4       1449.62       1501.56        90.04 o                         
   6  12   4       1026.05       1020.08        49.99 o                         
   8  12   4         18.85         17.40        12.76 o                         
  10  12   4        641.17        602.58        58.28 o                         
 -13  13   4         65.99         90.99        17.62 o                         
 -11  13   4         10.80         28.40         9.83 o                         
  -9  13   4         79.98         62.69        13.32 o                         
  -7  13   4         39.48         54.68        23.26 o                         
  -5  13   4          0.14         12.03        12.45 o                         
  -3  13   4         35.00         63.22        22.77 o                         
  -1  13   4          4.23         20.54        12.13 o                         
   1  13   4         29.06         62.38        15.20 o                         
   3  13   4          0.84        -15.05        15.05 o                         
   5  13   4        226.25        250.36        16.27 o                         
   7  13   4         24.88         29.38         9.90 o                         
   9  13   4        145.19        163.86        15.39 o                         
 -12  14   4         29.97         46.96        11.49 o                         
 -10  14   4        924.42       1101.31        94.39 o                         
  -8  14   4        395.45        322.23        14.00 o                         
  -6  14   4          6.76         20.00        12.70 o                         
  -4  14   4        626.51        593.78        41.33 o                         
  -2  14   4        105.53        124.33        15.92 o                         
   0  14   4        578.45        576.94        17.32 o                         
   2  14   4         35.31         20.52        12.70 o                         
   4  14   4        530.06        557.01        22.09 o                         
   6  14   4        732.50        684.13        45.53 o                         
   8  14   4         57.64         67.06        12.06 o                         
 -11  15   4         20.80         31.89        10.45 o                         
  -9  15   4         44.14         45.04        15.57 o                         
  -7  15   4         39.11         67.39        15.40 o                         
  -5  15   4        145.13        150.57        13.27 o                         
  -3  15   4         77.20         91.02        27.47 o                         
  -1  15   4        297.21        307.31        12.42 o                         
   1  15   4         17.22         20.13        12.73 o                         
   3  15   4         57.73         55.52        12.91 o                         
   5  15   4          0.07         21.47        11.10 o                         
  -8  16   4          4.76         10.37        11.40 o                         
  -6  16   4        356.63        402.68        15.44 o                         
  -4  16   4        336.02        378.96        30.19 o                         
  -2  16   4        426.75        485.63        17.67 o                         
   0  16   4        530.23        543.45        26.73 o                         
   2  16   4        232.88        240.30        17.15 o                         
   4  16   4         39.68         31.79        11.10 o                         
  -5  17   4         19.54         23.24        10.99 o                         
  -3  17   4         42.78         50.98        13.65 o                         
  -1  17   4         27.31         16.87        11.33 o                         
   1  17   4          7.77         15.90        11.29 o                         
 -19   1   5        356.06        289.05        14.00 o                         
 -17   1   5          5.25          8.58        23.76 o                         
 -15   1   5        388.62        397.11        12.41 o                         
 -13   1   5         11.45         17.26         9.90 o                         
 -11   1   5         31.30         34.11         8.19 o                         
  -9   1   5        393.64        334.27         8.06 o                         
  -7   1   5        460.85        493.96        10.37 o                         
  -5   1   5       3539.76       3044.92        26.32 o                         
  -3   1   5       1043.83        903.56        15.82 o                         
  -1   1   5         49.55         55.11        14.43 o                         
   1   1   5       2192.71       2078.87        24.14 o                         
   3   1   5       2359.66       2071.49        18.79 o                         
   5   1   5        376.26        382.36        13.54 o                         
   7   1   5        798.52        760.84        19.07 o                         
   9   1   5         46.42         64.75        14.76 o                         
  11   1   5        352.40        347.45        24.75 o                         
  13   1   5        381.04        391.97        16.97 o                         
 -20   2   5       1074.14       1050.85        20.45 o                         
 -18   2   5       2796.94       2696.54        28.95 o                         
 -16   2   5       1156.88       1167.29        14.89 o                         
 -14   2   5       2951.78       2995.82        37.70 o                         
 -12   2   5       5805.57       5709.22        62.49 o                         
 -10   2   5       2776.44       2591.63        27.01 o                         
  -8   2   5       3627.85       3147.43        53.80 o                         
  -6   2   5       1457.95       1224.26        12.20 o                         
  -4   2   5      11859.47      11488.85       177.83 o                         
  -2   2   5       8271.16       7895.24       100.31 o                         
   0   2   5       4812.41       4312.81        40.36 o                         
   2   2   5       4354.90       3745.58        32.05 o                         
   4   2   5       2652.13       2425.43        19.66 o                         
   6   2   5       8365.68       7907.81        50.08 o                         
   8   2   5       4349.57       4299.78        63.36 o                         
  10   2   5       2617.95       2723.93        59.09 o                         
  12   2   5       2021.55       2093.13        35.63 o                         
  14   2   5       1559.18       1535.13        99.23 o                         
 -19   3   5        480.51        426.65        23.76 o                         
 -17   3   5       1051.54        878.77        59.64 o                         
 -15   3   5        440.19        468.76        14.10 o                         
 -13   3   5       1158.07       1100.96        14.12 o                         
 -11   3   5          4.05          2.66         8.33 o                         
  -9   3   5        340.36        302.08         8.82 o                         
  -7   3   5      11681.27      10675.44       120.86 o                         
  -5   3   5        879.53        815.70        11.44 o                         
  -3   3   5        514.14        478.57        11.71 o                         
  -1   3   5        482.65        451.23        11.22 o                         
   1   3   5       6728.02       6032.03        63.55 o                         
   3   3   5       2171.50       2053.67        18.49 o                         
   5   3   5        252.20        153.66        12.36 o                         
   7   3   5         34.28         31.62        11.17 o                         
   9   3   5       2452.44       2468.66        35.32 o                         
  11   3   5        854.24        887.57        24.45 o                         
  13   3   5        913.26        979.99        30.19 o                         
 -18   4   5        407.00        330.22        17.48 o                         
 -16   4   5         39.48         56.78        14.75 o                         
 -14   4   5       1774.14       1781.35        39.94 o                         
 -12   4   5       3641.35       3538.27        46.14 o                         
 -10   4   5       5665.38       5540.22        79.58 o                         
  -8   4   5      15930.30      15691.61       220.25 o                         
  -6   4   5       1705.92       1480.63        28.34 o                         
  -4   4   5      26763.01      25256.17       273.11 o                         
  -2   4   5      30830.56      29468.52       233.33 o                         
   0   4   5       6243.44       5694.92        50.85 o                         
   2   4   5       8156.43       7479.91        63.66 o                         
   4   4   5       4334.20       4246.48        27.55 o                         
   6   4   5       7126.21       6974.28       114.88 o                         
   8   4   5        579.50        604.33        18.97 o                         
  10   4   5        219.47        240.33        16.74 o                         
  12   4   5         32.35         29.48        16.14 o                         
  14   4   5         56.22         51.97        24.25 o                         
 -19   5   5        677.20        624.47        20.38 o                         
 -17   5   5        142.66        150.04        15.24 o                         
 -15   5   5       1244.59       1215.28        19.95 o                         
 -13   5   5       1408.35       1323.90        22.51 o                         
 -11   5   5        207.62        162.32         9.19 o                         
  -9   5   5       1613.29       1471.73        22.94 o                         
  -7   5   5       2932.46       2935.41        16.67 o                         
  -5   5   5       1058.10        919.13        11.98 o                         
  -3   5   5        682.84        636.35        11.48 o                         
  -1   5   5       1034.46        975.55        14.03 o                         
   1   5   5       1365.81       1367.14        16.14 o                         
   3   5   5       4392.54       4148.04        53.65 o                         
   5   5   5          4.34         11.59         9.92 o                         
   7   5   5       2318.50       2170.84        30.33 o                         
   9   5   5       1452.78       1445.56        22.06 o                         
  11   5   5        605.90        634.20        18.46 o                         
  13   5   5        885.00        893.02        23.11 o                         
 -18   6   5         28.58         32.71        12.20 o                         
 -16   6   5       3795.76       3969.56        96.16 o                         
 -14   6   5       1840.81       1870.43        27.50 o                         
 -12   6   5       1247.65       1207.35        27.86 o                         
 -10   6   5      10397.11      10237.03       197.44 o                         
  -8   6   5       7958.77       7513.50        97.08 o                         
  -6   6   5      35280.04      32897.63       176.85 o                         
  -4   6   5       7344.61       6840.87        47.93 o                         
  -2   6   5      14401.67      12957.00       149.50 o                         
   0   6   5      19859.29      18129.79       121.88 o                         
   2   6   5      13074.70      12277.52       143.19 o                         
   4   6   5      14833.75      14196.77       158.50 o                         
   6   6   5        864.45        888.35        20.47 o                         
   8   6   5       2983.78       3027.07        30.09 o                         
  10   6   5       2127.20       2204.67        64.84 o                         
  12   6   5        701.26        664.22        30.69 o                         
 -17   7   5          3.20          2.56         9.50 o                         
 -15   7   5         17.34         14.91        11.23 o                         
 -13   7   5        940.63        839.33        16.50 o                         
 -11   7   5         90.42         80.51        10.24 o                         
  -9   7   5          2.42         17.54        10.42 o                         
  -7   7   5        113.91        124.61        10.91 o                         
  -5   7   5       2007.87       1955.60        13.13 o                         
  -3   7   5        201.78        198.98         9.10 o                         
  -1   7   5        719.61        738.16        11.20 o                         
   1   7   5        176.27        170.68        10.18 o                         
   3   7   5        620.47        655.52        14.92 o                         
   5   7   5        681.75        670.73        37.37 o                         
   7   7   5        668.34        632.21        21.78 o                         
   9   7   5       1162.32       1121.12        22.04 o                         
  11   7   5         38.76         50.41        16.07 o                         
  13   7   5          2.10          7.15        20.29 o                         
 -18   8   5         75.16         89.22        12.36 o                         
 -16   8   5       3679.55       3631.87        71.50 o                         
 -14   8   5        373.58        427.68        11.25 o                         
 -12   8   5       1016.44        978.22        19.93 o                         
 -10   8   5       2873.82       2913.77        28.79 o                         
  -8   8   5        403.90        387.27        15.23 o                         
  -6   8   5      14332.79      13980.23        71.41 o                         
  -4   8   5         93.85        104.81        12.92 o                         
  -2   8   5        275.02        240.89        10.36 o                         
   0   8   5       5899.59       5734.69        82.72 o                         
   2   8   5       1423.17       1395.90        20.65 o                         
   4   8   5       4654.89       4568.36        78.45 o                         
   6   8   5         92.52        117.88        16.44 o                         
   8   8   5       1831.34       1831.86        42.57 o                         
  10   8   5        856.34       1000.68        40.83 o                         
  12   8   5        899.65        865.68        23.68 o                         
 -17   9   5        217.59        189.57        10.56 o                         
 -15   9   5         44.29         43.04        11.24 o                         
 -13   9   5          6.85          5.53         9.68 o                         
 -11   9   5         71.74         90.68        11.32 o                         
  -9   9   5        194.15        200.80        44.54 o                         
  -7   9   5        405.43        415.38        29.20 o                         
  -5   9   5        651.19        624.08        19.07 o                         
  -3   9   5        525.88        533.07        16.17 o                         
  -1   9   5        508.19        528.07        16.17 o                         
   1   9   5        307.48        303.64        12.84 o                         
   3   9   5         31.80         23.80        12.97 o                         
   5   9   5        120.00        147.59        16.27 o                         
   7   9   5         29.61         29.20        15.40 o                         
   9   9   5         10.01         31.39        18.31 o                         
  11   9   5        417.88        388.61        21.60 o                         
 -16  10   5         68.34         48.68         9.36 o                         
 -14  10   5       1095.52       1091.83        46.29 o                         
 -12  10   5       1654.93       1683.92        39.36 o                         
 -10  10   5         95.58        110.99        12.84 o                         
  -8  10   5       5790.58       5883.68        30.42 o                         
  -6  10   5          6.49         34.65        11.90 o                         
  -4  10   5       6534.23       6018.86        55.44 o                         
  -2  10   5       1916.93       1821.85        53.21 o                         
   0  10   5        752.43        688.67        18.37 o                         
   2  10   5       1755.60       1730.56        45.04 o                         
   4  10   5         48.69         71.53        15.57 o                         
   6  10   5       2998.75       3079.68        25.54 o                         
   8  10   5        214.70        204.81        13.90 o                         
  10  10   5         94.17         75.49        14.21 o                         
 -15  11   5        134.69        139.72        10.73 o                         
 -13  11   5        119.11        131.76         9.69 o                         
 -11  11   5        258.98        255.49        12.19 o                         
  -9  11   5        316.60        329.59        12.42 o                         
  -7  11   5         52.32         39.68        13.27 o                         
  -5  11   5         10.30         35.14        15.75 o                         
  -3  11   5          0.95          7.85        12.91 o                         
  -1  11   5         74.84        106.28        13.18 o                         
   1  11   5         42.54         43.06        12.13 o                         
   3  11   5        372.75        432.80        17.32 o                         
   5  11   5        453.47        461.52        15.59 o                         
   7  11   5        681.12        755.77        18.51 o                         
   9  11   5        582.92        618.74        18.54 o                         
 -14  12   5       1115.30       1005.48        30.08 o                         
 -12  12   5        511.31        545.57        11.79 o                         
 -10  12   5        104.91        117.72        11.27 o                         
  -8  12   5       2094.08       2232.87        21.88 o                         
  -6  12   5        318.96        285.81        16.27 o                         
  -4  12   5       1687.08       1790.12        23.76 o                         
  -2  12   5        494.48        545.25        17.49 o                         
   0  12   5        120.82        141.85        16.09 o                         
   2  12   5       2730.21       2967.23       101.49 o                         
   4  12   5         58.81         78.50        15.57 o                         
   6  12   5       1590.85       1517.11        33.16 o                         
   8  12   5        352.61        410.81        17.67 o                         
 -13  13   5        343.70        345.28        12.36 o                         
 -11  13   5        337.70        395.78        30.52 o                         
  -9  13   5        273.30        265.77        13.73 o                         
  -7  13   5         59.07         79.99        15.39 o                         
  -5  13   5         10.36         -3.44        15.84 o                         
  -3  13   5          0.77          8.23        12.18 o                         
  -1  13   5        226.82        216.33        17.32 o                         
   1  13   5          4.61         13.84        15.34 o                         
   3  13   5          9.14         21.94        12.06 o                         
   5  13   5        219.71        227.68        14.14 o                         
   7  13   5        521.33        524.39        60.63 o                         
 -12  14   5         14.23         22.45         9.73 o                         
 -10  14   5        134.37        156.42        21.28 o                         
  -8  14   5       1643.49       1536.63        41.57 o                         
  -6  14   5         91.63        123.50        15.73 o                         
  -4  14   5       1224.69       1127.69        15.39 o                         
  -2  14   5        217.55        158.57        16.10 o                         
   0  14   5         78.32         76.51        18.31 o                         
   2  14   5        509.57        515.02        14.30 o                         
   4  14   5         42.84         74.80        12.96 o                         
   6  14   5        154.97        138.27        16.45 o                         
 -11  15   5         75.36         66.66        13.43 o                         
  -9  15   5         57.59         82.18        15.92 o                         
  -7  15   5         70.30         92.06        15.75 o                         
  -5  15   5         27.19          4.51        12.81 o                         
  -3  15   5         24.15         50.31        12.81 o                         
  -1  15   5        106.02         84.58        13.17 o                         
   1  15   5         24.68         28.88        11.02 o                         
   3  15   5         13.62         49.54        14.87 o                         
   5  15   5          0.28         -7.19        13.27 o                         
  -8  16   5         76.69         60.14        15.75 o                         
  -6  16   5       1571.18       1427.44        74.24 o                         
  -4  16   5        541.79        451.68        15.33 o                         
  -2  16   5       1633.21       1488.56        19.31 o                         
   0  16   5       1423.27       1288.11        25.98 o                         
   2  16   5        129.70        125.43        12.94 o                         
  -5  17   5         21.81          9.99        12.63 o                         
  -3  17   5         99.13         75.84        13.79 o                         
  -1  17   5          1.25          0.33        12.91 o                         
 -20   0   6       4854.33       4557.98        46.03 o                         
 -18   0   6        385.41        384.08        18.31 o                         
 -16   0   6       5838.00       6269.54       368.41 o                         
 -14   0   6       8699.00       9489.71       328.88 o                         
 -12   0   6       3524.27       3388.59        76.65 o                         
 -10   0   6      24909.53      24731.48       596.37 o                         
  -8   0   6         16.55         61.68        10.26 o                         
  -6   0   6      20041.57      18726.09      1117.78 o                         
  -2   0   6      50386.71      46445.84       159.37 o                         
   0   0   6      21158.81      18574.21       170.75 o                         
   2   0   6         46.85         33.62        18.71 o                         
   4   0   6      28139.71      27131.25       233.86 o                         
   6   0   6       5108.67       5379.33       282.37 o                         
   8   0   6       9161.47       9646.06       279.40 o                         
  10   0   6       7059.85       7677.04       235.59 o                         
  12   0   6        181.56        180.66        23.76 o                         
  14   0   6       3660.01       2863.77        46.53 o                         
 -19   1   6        476.75        444.19        13.12 o                         
 -17   1   6        303.35        302.89        11.60 o                         
 -15   1   6       3830.01       4074.08        59.70 o                         
 -13   1   6       8559.11      10103.56       480.11 o                         
 -11   1   6       4237.27       4281.06        86.31 o                         
  -9   1   6       3016.36       3023.73       149.18 o                         
  -7   1   6        462.50        414.80         8.81 o                         
  -5   1   6       6047.96       6092.83       157.40 o                         
  -3   1   6         47.02         41.89        13.34 o                         
  -1   1   6       5358.72       5182.85        51.15 o                         
   1   1   6        472.23        405.12        11.62 o                         
   3   1   6       3405.61       3405.55        79.73 o                         
   5   1   6       4274.96       4363.52        32.63 o                         
   7   1   6       7061.52       7853.26       346.34 o                         
   9   1   6       2875.59       3067.18        32.72 o                         
  11   1   6        258.07        303.03        22.29 o                         
  13   1   6        257.46        256.19        18.16 o                         
 -20   2   6       1289.58       1077.00        30.19 o                         
 -18   2   6        405.18        457.10        12.65 o                         
 -16   2   6          1.97          9.20        10.63 o                         
 -14   2   6        498.14        544.52         9.84 o                         
 -12   2   6         48.39         54.62         8.53 o                         
 -10   2   6      11172.72      13035.64       595.53 o                         
  -8   2   6       2204.15       2144.55        41.77 o                         
  -6   2   6       4996.30       5266.75       322.51 o                         
  -4   2   6        722.29        841.61        16.14 o                         
  -2   2   6        216.07        311.69        16.57 o                         
   0   2   6       5608.04       5218.32        82.61 o                         
   2   2   6       2344.23       2091.22        37.08 o                         
   4   2   6       7821.68       8348.51       272.89 o                         
   6   2   6         56.26         65.93        12.75 o                         
   8   2   6         70.24        111.30        13.71 o                         
  10   2   6          5.10          5.99        15.43 o                         
  12   2   6        298.32        329.63        26.73 o                         
  14   2   6       1637.33       1573.69       141.55 o                         
 -19   3   6        150.91        161.16        18.72 o                         
 -17   3   6          0.26         11.04        14.90 o                         
 -15   3   6        890.73        950.74        11.95 o                         
 -13   3   6       1982.79       2284.22       128.35 o                         
 -11   3   6        435.80        464.60        10.40 o                         
  -9   3   6       1534.19       1521.82        33.23 o                         
  -7   3   6         26.43         34.59         8.00 o                         
  -5   3   6        705.25        866.93        11.74 o                         
  -3   3   6         20.92         31.12        10.83 o                         
  -1   3   6        529.43        603.91        19.21 o                         
   1   3   6         13.94         22.56        10.32 o                         
   3   3   6       1655.77       1610.89        16.47 o                         
   5   3   6        285.18        314.72        13.71 o                         
   7   3   6       2298.81       2477.35        22.68 o                         
   9   3   6        614.36        687.27        19.47 o                         
  11   3   6          6.32          6.75        17.21 o                         
  13   3   6        152.09        109.88        25.25 o                         
 -18   4   6       3889.15       3966.49       212.83 o                         
 -16   4   6       1367.85       1390.44        32.01 o                         
 -14   4   6       2371.10       2767.03       179.64 o                         
 -12   4   6       8594.14       8940.00       287.35 o                         
 -10   4   6        825.02        783.55        14.27 o                         
  -8   4   6      25137.82      24363.58       375.82 o                         
  -6   4   6       8122.89       8016.56        49.65 o                         
  -4   4   6      14567.11      13404.59       218.51 o                         
  -2   4   6      15093.82      13913.49        34.99 o                         
   0   4   6       6944.74       7083.79       114.15 o                         
   2   4   6      28370.71      27393.96       618.84 o                         
   4   4   6       1006.24        932.10        14.41 o                         
   6   4   6       8299.62       8487.68       245.59 o                         
   8   4   6       2961.30       3053.56        45.16 o                         
  10   4   6       1221.47       1284.21        46.62 o                         
  12   4   6       3914.16       3835.47        47.40 o                         
 -19   5   6        220.75        215.04        16.92 o                         
 -17   5   6        226.75        210.56        12.54 o                         
 -15   5   6        262.05        287.44        10.67 o                         
 -13   5   6        291.33        311.16        15.50 o                         
 -11   5   6         90.57         88.94         7.90 o                         
  -9   5   6        860.80        790.40        10.34 o                         
  -7   5   6         25.97         18.92         8.58 o                         
  -5   5   6        841.06        881.81        11.98 o                         
  -3   5   6          0.16          5.77         8.73 o                         
  -1   5   6         30.06         69.66        27.39 o                         
   1   5   6        118.55        125.75        10.32 o                         
   3   5   6        680.63        665.96        14.23 o                         
   5   5   6          0.05          6.36        11.99 o                         
   7   5   6        188.06        222.47        13.27 o                         
   9   5   6         74.94         78.95        15.36 o                         
  11   5   6         56.31         59.03        17.19 o                         
  13   5   6        155.43        151.69        19.23 o                         
 -18   6   6       1664.52       1699.20        61.82 o                         
 -16   6   6        223.37        265.00        11.16 o                         
 -14   6   6        880.81       1014.78        46.90 o                         
 -12   6   6       5215.44       5618.42        66.35 o                         
 -10   6   6        160.25        169.90         8.63 o                         
  -8   6   6      12967.18      12543.49        93.00 o                         
  -6   6   6        731.60        725.16        12.26 o                         
  -4   6   6       2713.68       2551.22        34.82 o                         
  -2   6   6       3579.90       3529.39        69.26 o                         
   0   6   6        513.96        534.16        11.42 o                         
   2   6   6       8468.23       8921.93       589.02 o                         
   4   6   6          8.74         16.70        10.44 o                         
   6   6   6       3041.86       3373.66       163.35 o                         
   8   6   6        302.13        423.09        48.26 o                         
  10   6   6         92.57        107.74        17.82 o                         
  12   6   6       1461.67       1352.19        46.53 o                         
 -17   7   6       1065.96       1170.31        38.86 o                         
 -15   7   6        884.36       1043.60       120.52 o                         
 -13   7   6       1084.93       1248.26        78.08 o                         
 -11   7   6       1202.78       1375.18       116.08 o                         
  -9   7   6        530.64        548.92        13.76 o                         
  -7   7   6       2988.56       3017.40        30.75 o                         
  -5   7   6         21.59         21.60         9.59 o                         
  -3   7   6          2.55         13.55         8.80 o                         
  -1   7   6         36.71         41.28         9.10 o                         
   1   7   6       2090.92       2122.09        31.50 o                         
   3   7   6        222.18        206.42        10.23 o                         
   5   7   6       1676.17       1673.13        47.64 o                         
   7   7   6        549.59        583.44        17.57 o                         
   9   7   6       1056.50       1154.76        48.26 o                         
  11   7   6        913.33        931.43        20.57 o                         
 -18   8   6          1.62         19.22        10.93 o                         
 -16   8   6       1576.23       1657.94        29.68 o                         
 -14   8   6       1157.64       1168.21        36.65 o                         
 -12   8   6        391.49        419.44        17.21 o                         
 -10   8   6       3797.85       3849.82        98.67 o                         
  -8   8   6        320.98        315.15        10.19 o                         
  -6   8   6       7015.47       6386.84        59.64 o                         
  -4   8   6       1117.68       1053.64        14.76 o                         
  -2   8   6       1437.41       1370.45        17.28 o                         
   0   8   6       5896.83       5611.12        27.79 o                         
   2   8   6          3.39         61.93        38.75 o                         
   4   8   6       2276.75       2223.84        44.79 o                         
   6   8   6         64.93         78.47        15.70 o                         
   8   8   6        556.23        582.11        19.81 o                         
  10   8   6       1067.47       1174.00        61.37 o                         
  12   8   6          7.40          8.07        15.61 o                         
 -17   9   6        352.77        341.81        32.65 o                         
 -15   9   6        795.34        945.79        32.35 o                         
 -13   9   6        605.95        798.28       101.13 o                         
 -11   9   6          3.01         12.90         8.79 o                         
  -9   9   6       2012.50       2131.86        35.79 o                         
  -7   9   6        821.96        808.12        22.04 o                         
  -5   9   6        908.18        949.39        15.43 o                         
  -3   9   6        140.52        170.94        11.87 o                         
  -1   9   6       1180.61       1202.28        20.56 o                         
   1   9   6       1557.70       1545.12        17.70 o                         
   3   9   6       2732.98       2753.03        37.37 o                         
   5   9   6          6.17         15.43        12.96 o                         
   7   9   6       1141.36       1271.31        25.98 o                         
   9   9   6       1162.50       1286.23        34.15 o                         
  11   9   6        549.59        519.97        25.96 o                         
 -16  10   6       1654.10       1700.92        49.94 o                         
 -14  10   6        680.15        747.72        59.15 o                         
 -12  10   6        430.68        478.87        26.43 o                         
 -10  10   6       5714.75       5881.53        50.41 o                         
  -8  10   6       1849.56       1988.35        24.47 o                         
  -6  10   6       5085.75       5317.45        40.19 o                         
  -4  10   6        583.55        658.63        25.11 o                         
  -2  10   6        795.18        840.26        14.60 o                         
   0  10   6       5333.33       5616.42       198.61 o                         
   2  10   6       2992.99       3202.16        26.06 o                         
   4  10   6       5938.08       6358.93        31.35 o                         
   6  10   6        321.48        360.64        17.49 o                         
   8  10   6        925.79       1023.52        23.26 o                         
  10  10   6       1392.85       1356.69        47.24 o                         
 -15  11   6        150.62        169.80        13.80 o                         
 -13  11   6         42.90         44.75         9.22 o                         
 -11  11   6          0.69         12.03         9.44 o                         
  -9  11   6        115.89         92.57        12.94 o                         
  -7  11   6       2705.49       2860.35        28.80 o                         
  -5  11   6         16.16         19.21        11.42 o                         
  -3  11   6          0.03         -3.52        11.33 o                         
  -1  11   6         93.64         94.94        10.71 o                         
   1  11   6       2268.27       2307.36        84.88 o                         
   3  11   6         27.92          8.03        12.81 o                         
   5  11   6         64.88         79.81        11.37 o                         
   7  11   6          6.93         22.98        15.73 o                         
   9  11   6        202.94        193.18        17.61 o                         
 -14  12   6         69.22         76.21        10.26 o                         
 -12  12   6        301.67        311.62        15.00 o                         
 -10  12   6         60.98         73.91        11.26 o                         
  -8  12   6        248.22        285.38         9.99 o                         
  -6  12   6        731.37        696.13        17.84 o                         
  -4  12   6        103.14        142.75        17.32 o                         
  -2  12   6         39.72         67.90        16.43 o                         
   0  12   6        426.95        400.48        21.68 o                         
   2  12   6        227.38        238.02        19.31 o                         
   4  12   6          4.87         34.44        12.08 o                         
   6  12   6        100.79        102.71        18.56 o                         
   8  12   6          8.08         20.55        16.27 o                         
 -13  13   6          1.40          3.38         9.33 o                         
 -11  13   6        290.36        357.94        32.32 o                         
  -9  13   6        132.75        161.26        11.63 o                         
  -7  13   6         41.87         17.32        11.20 o                         
  -5  13   6        195.06        231.55        13.53 o                         
  -3  13   6         20.70         24.26        20.29 o                         
  -1  13   6          3.30          5.45         9.82 o                         
   1  13   6         33.47         24.49        11.63 o                         
   3  13   6         81.57        100.56        15.55 o                         
   5  13   6        562.62        642.61        36.87 o                         
   7  13   6         16.57         13.27        15.92 o                         
 -12  14   6        946.61        910.88       135.00 o                         
 -10  14   6        554.68        559.40        12.65 o                         
  -8  14   6       1358.11       1338.58        82.16 o                         
  -6  14   6        805.09        839.23        40.34 o                         
  -4  14   6       3218.62       3428.23        44.79 o                         
  -2  14   6       2379.91       2426.05        19.79 o                         
   0  14   6       1056.45       1228.82        34.56 o                         
   2  14   6       1694.13       1899.54        84.14 o                         
   4  14   6        875.91        931.14        35.89 o                         
   6  14   6       1933.39       1963.17        77.46 o                         
 -11  15   6        238.86        197.76        11.37 o                         
  -9  15   6        219.29        252.74        13.90 o                         
  -7  15   6          1.91          9.03        11.63 o                         
  -5  15   6        169.35        184.63        13.37 o                         
  -3  15   6          0.03         10.98        11.88 o                         
  -1  15   6         60.15         85.12        13.41 o                         
   1  15   6         40.90         44.46        12.33 o                         
   3  15   6        156.48        187.80        16.80 o                         
  -8  16   6         95.58         75.85        17.35 o                         
  -6  16   6         10.13        -11.90        13.00 o                         
  -4  16   6        174.14        150.73        22.52 o                         
  -2  16   6        134.30        102.79        14.15 o                         
   0  16   6          8.10         -1.92        14.45 o                         
   2  16   6          0.13          7.68        15.92 o                         
 -19   1   7        133.94        112.41        11.06 o                         
 -17   1   7        263.96        255.75        10.26 o                         
 -15   1   7          3.78         16.41         8.99 o                         
 -13   1   7       1334.53       1237.85        13.94 o                         
 -11   1   7        106.62        100.56         7.51 o                         
  -9   1   7        888.32        789.41        14.23 o                         
  -7   1   7         46.93         69.31         8.84 o                         
  -5   1   7        374.38        352.22        11.35 o                         
  -3   1   7        606.16        461.31        12.97 o                         
  -1   1   7       1067.06        940.38        15.84 o                         
   1   1   7        104.81         91.92        11.53 o                         
   3   1   7        478.11        452.58        13.00 o                         
   5   1   7        160.14        164.39        12.61 o                         
   7   1   7          2.20          3.74        11.85 o                         
   9   1   7        453.25        438.71        15.30 o                         
  11   1   7         32.40         27.16        19.10 o                         
  13   1   7         97.93         95.73        16.79 o                         
 -20   2   7        654.61        524.64        20.29 o                         
 -18   2   7        437.43        431.92        15.55 o                         
 -16   2   7       1336.92       1342.00        17.04 o                         
 -14   2   7       1955.72       1939.33        28.72 o                         
 -12   2   7       8333.87       8243.60        80.54 o                         
 -10   2   7      15384.11      14995.92       298.04 o                         
  -8   2   7      13054.25      12329.77       233.19 o                         
  -6   2   7       7583.15       6764.94        85.92 o                         
  -4   2   7      16131.00      14309.09       212.53 o                         
  -2   2   7      15754.13      14300.59       170.72 o                         
   0   2   7       8092.56       7057.10        28.83 o                         
   2   2   7      20937.31      20154.57        93.66 o                         
   4   2   7      11458.92      11194.50        63.29 o                         
   6   2   7       3767.82       3623.43        40.58 o                         
   8   2   7       2152.25       2157.39        20.47 o                         
  10   2   7        413.45        426.37        15.63 o                         
  12   2   7        807.10        765.15        27.42 o                         
 -19   3   7        458.70        457.61        19.30 o                         
 -17   3   7        572.07        604.22        13.54 o                         
 -15   3   7       2484.83       2561.64        30.22 o                         
 -13   3   7        565.45        608.75        18.51 o                         
 -11   3   7       2437.15       2276.43        19.01 o                         
  -9   3   7        657.17        677.25        10.22 o                         
  -7   3   7        459.68        461.79        10.13 o                         
  -5   3   7        356.68        336.10        10.24 o                         
  -3   3   7        818.84        785.22        13.54 o                         
  -1   3   7        329.27        294.69        12.20 o                         
   1   3   7       2543.79       2374.89        23.43 o                         
   3   3   7        271.74        308.08        12.23 o                         
   5   3   7        605.25        632.66        14.13 o                         
   7   3   7       1044.57       1065.24        15.62 o                         
   9   3   7        124.94        162.11        11.88 o                         
  11   3   7        462.51        449.84        19.97 o                         
  13   3   7          5.48         12.37        23.76 o                         
 -20   4   7        321.55        280.63        29.45 o                         
 -18   4   7        110.30         94.59        15.05 o                         
 -16   4   7         34.57         50.74         9.06 o                         
 -14   4   7         99.36        119.17         8.90 o                         
 -12   4   7        751.87        785.31        20.44 o                         
 -10   4   7       3959.95       3830.61        76.44 o                         
  -8   4   7       2024.60       1969.32        34.59 o                         
  -6   4   7         52.15         33.25         9.61 o                         
  -4   4   7        381.65        408.66        81.44 o                         
  -2   4   7        288.12        351.52        10.02 o                         
   0   4   7       4130.46       3801.75        44.24 o                         
   2   4   7       2572.59       2395.15        18.86 o                         
   4   4   7        786.88        785.25        14.52 o                         
   6   4   7        404.32        438.92        12.21 o                         
   8   4   7        183.81        196.46        12.21 o                         
  10   4   7        105.44        111.45        16.15 o                         
  12   4   7        904.23        867.85        27.98 o                         
 -19   5   7        540.56        558.07        30.51 o                         
 -17   5   7        883.18        928.21        14.79 o                         
 -15   5   7        727.74        805.42        16.60 o                         
 -13   5   7       2685.75       2714.10        41.70 o                         
 -11   5   7        167.20        167.21         9.27 o                         
  -9   5   7       2260.18       2099.54        31.80 o                         
  -7   5   7        635.91        609.59        10.54 o                         
  -5   5   7         32.20         45.17         8.46 o                         
  -3   5   7         89.30        101.95         9.58 o                         
  -1   5   7        803.29        736.32        11.90 o                         
   1   5   7        374.33        373.00        12.49 o                         
   3   5   7       1031.01        943.36        15.28 o                         
   5   5   7       1049.41       1042.76        14.70 o                         
   7   5   7        368.06        389.57        12.27 o                         
   9   5   7        985.89       1061.22        20.90 o                         
  11   5   7         59.22         71.60        18.17 o                         
 -18   6   7        937.93        916.83        31.93 o                         
 -16   6   7        195.23        230.28        10.94 o                         
 -14   6   7       1264.85       1378.96        29.35 o                         
 -12   6   7         52.83         59.10         8.06 o                         
 -10   6   7        819.48        823.97        13.54 o                         
  -8   6   7       1951.10       1786.72        12.65 o                         
  -6   6   7       2088.52       2008.91        16.27 o                         
  -4   6   7        737.47        887.87        13.22 o                         
  -2   6   7        380.88        476.77        11.22 o                         
   0   6   7       9188.98       8926.54        72.01 o                         
   2   6   7         20.70         32.59        10.83 o                         
   4   6   7        404.10        404.75        12.41 o                         
   6   6   7        636.56        627.26        13.06 o                         
   8   6   7         49.47         49.97        17.59 o                         
  10   6   7       1799.24       1780.55       104.68 o                         
  12   6   7        220.31        193.36        25.49 o                         
 -17   7   7         57.15         65.28         9.36 o                         
 -15   7   7        475.65        496.07        19.01 o                         
 -13   7   7         96.18         96.39         9.00 o                         
 -11   7   7        313.50        310.75         9.06 o                         
  -9   7   7        232.63        206.48        10.49 o                         
  -7   7   7         65.74         55.49         9.99 o                         
  -5   7   7         65.74         54.78         8.10 o                         
  -3   7   7        353.81        342.69        11.66 o                         
  -1   7   7         11.12         10.17         8.46 o                         
   1   7   7       1235.38       1170.22        20.12 o                         
   3   7   7        178.81        172.92        11.66 o                         
   5   7   7        306.65        283.57        12.34 o                         
   7   7   7        574.88        596.58        28.46 o                         
   9   7   7        171.22        170.01        18.88 o                         
  11   7   7        230.46        226.84        20.43 o                         
 -18   8   7        668.94        594.18        23.01 o                         
 -16   8   7       1160.80       1112.02        17.90 o                         
 -14   8   7       1188.56       1264.95        26.65 o                         
 -12   8   7        146.98        131.83         8.23 o                         
 -10   8   7       2075.65       2114.43        18.56 o                         
  -8   8   7        860.47        852.06        24.08 o                         
  -6   8   7       1873.44       1810.81        18.89 o                         
  -4   8   7       4051.25       4082.39        44.50 o                         
  -2   8   7        236.65        257.05        10.64 o                         
   0   8   7       3994.02       3866.07        22.14 o                         
   2   8   7         50.84         59.45        11.50 o                         
   4   8   7        569.85        598.93        13.62 o                         
   6   8   7        102.32        124.83        13.90 o                         
   8   8   7        296.72        276.84        17.65 o                         
  10   8   7       2241.29       2199.58        67.06 o                         
 -17   9   7          0.32         17.97        11.63 o                         
 -15   9   7         16.75         17.70         9.97 o                         
 -13   9   7         11.04         19.01        13.23 o                         
 -11   9   7         12.56         12.02         7.90 o                         
  -9   9   7        245.77        243.32        10.59 o                         
  -7   9   7         39.99         38.84         9.22 o                         
  -5   9   7         36.24         32.46         8.77 o                         
  -3   9   7         22.04         27.95        10.47 o                         
  -1   9   7          0.01          3.05        10.69 o                         
   1   9   7          4.42         -0.40        11.10 o                         
   3   9   7         64.35         90.39        18.31 o                         
   5   9   7         13.29         20.34        15.73 o                         
   7   9   7          1.80         19.20        15.92 o                         
   9   9   7         29.77         23.20        13.53 o                         
 -16  10   7        354.15        300.23        17.09 o                         
 -14  10   7         10.75         12.48         9.25 o                         
 -12  10   7        528.90        604.08        23.93 o                         
 -10  10   7        119.20        122.69        14.01 o                         
  -8  10   7         19.00         26.57         8.68 o                         
  -6  10   7         57.29         94.61        10.64 o                         
  -4  10   7         70.99         66.01        10.27 o                         
  -2  10   7        902.29        823.45        12.90 o                         
   0  10   7       2261.12       2300.48        44.67 o                         
   2  10   7        216.37        220.81        14.14 o                         
   4  10   7        126.76        124.27        11.72 o                         
   6  10   7          3.28          1.18        16.05 o                         
   8  10   7        398.80        412.67        23.26 o                         
 -15  11   7        103.28         96.72        10.50 o                         
 -13  11   7        115.64        134.31        10.30 o                         
 -11  11   7         57.06         58.70        11.00 o                         
  -9  11   7         34.15         29.74         9.88 o                         
  -7  11   7         18.57         19.04         9.42 o                         
  -5  11   7         18.07         35.58        13.23 o                         
  -3  11   7         36.80         40.37        13.85 o                         
  -1  11   7        112.66        132.82        14.20 o                         
   1  11   7        195.93        182.33        21.04 o                         
   3  11   7        405.04        392.60        17.14 o                         
   5  11   7        244.69        230.91        14.37 o                         
   7  11   7         63.89         67.07        16.27 o                         
   9  11   7         55.15         55.36        16.97 o                         
 -14  12   7        312.62        290.42        11.18 o                         
 -12  12   7       1792.91       1798.16        47.58 o                         
 -10  12   7        370.62        421.98        29.47 o                         
  -8  12   7       2505.79       2678.92        44.03 o                         
  -6  12   7       2474.02       2753.98        54.11 o                         
  -4  12   7       3785.33       3914.03        47.71 o                         
  -2  12   7       6566.84       6976.12       200.23 o                         
   0  12   7        634.49        712.24        15.94 o                         
   2  12   7       3890.08       4071.68        27.29 o                         
   4  12   7        704.71        809.55        42.57 o                         
   6  12   7       1077.94       1101.49        20.29 o                         
   8  12   7       1781.55       1744.70       125.96 o                         
 -13  13   7        322.56        268.13        16.47 o                         
 -11  13   7        143.18        138.80        12.65 o                         
  -9  13   7        133.51        110.19        11.46 o                         
  -7  13   7         97.12        108.11        12.90 o                         
  -5  13   7         21.72         20.61         9.95 o                         
  -3  13   7          1.57          5.10         9.92 o                         
  -1  13   7         61.20         39.70        13.63 o                         
   1  13   7          5.55         -6.76        10.63 o                         
   3  13   7        408.22        373.99        20.04 o                         
   5  13   7         54.97         41.31        13.17 o                         
 -12  14   7         32.50         38.09        10.03 o                         
 -10  14   7        238.58        279.23        16.43 o                         
  -8  14   7         55.47         54.70        16.97 o                         
  -6  14   7        308.79        285.90        16.76 o                         
  -4  14   7       1243.91       1319.27        54.08 o                         
  -2  14   7         57.87         68.56        12.32 o                         
   0  14   7        749.72        760.00        28.52 o                         
   2  14   7         98.17         73.21        13.17 o                         
   4  14   7        256.67        220.71        18.56 o                         
  -9  15   7         15.08         22.27        11.05 o                         
  -7  15   7        137.76        137.24        10.60 o                         
  -5  15   7          9.48         29.55        12.76 o                         
  -3  15   7          0.99          6.32        11.34 o                         
  -1  15   7         13.29          7.70        11.66 o                         
   1  15   7         54.18         36.06        15.92 o                         
   3  15   7         18.33         23.11        11.34 o                         
  -8  16   7         79.43         91.94        11.83 o                         
  -6  16   7        664.07        543.95        14.30 o                         
  -4  16   7        341.00        321.14        30.93 o                         
  -2  16   7        100.83         76.96        23.04 o                         
   0  16   7       1028.70        897.02        53.62 o                         
 -20   0   8        624.57        589.19        22.41 o                         
 -18   0   8       2693.18       2808.18        23.90 o                         
 -16   0   8       1895.34       2145.25        30.49 o                         
 -14   0   8      20021.62      20811.84       290.83 o                         
 -12   0   8       4198.48       4345.94        57.16 o                         
 -10   0   8      17599.30      17331.95       388.21 o                         
  -8   0   8      23109.05      23068.16      1049.97 o                         
  -6   0   8      11014.08      11162.32       462.15 o                         
  -2   0   8      10400.56      10050.66        42.43 o                         
   0   0   8      17664.02      16647.45        50.74 o                         
   2   0   8      18390.19      18084.16        56.52 o                         
   4   0   8       3178.01       3174.17        30.26 o                         
   6   0   8      20201.05      21147.40        67.99 o                         
   8   0   8       1169.73       1302.69        25.33 o                         
  10   0   8       2020.08       1941.68        84.39 o                         
  12   0   8        637.55        505.84        28.71 o                         
 -19   1   8         85.78         97.01         9.27 o                         
 -17   1   8        191.89        230.52        10.23 o                         
 -15   1   8        317.43        262.72         9.58 o                         
 -13   1   8          1.61         10.06         7.60 o                         
 -11   1   8         69.13         60.38         8.29 o                         
  -9   1   8        589.75        636.40         9.67 o                         
  -7   1   8        421.68        409.89         9.79 o                         
  -5   1   8       2716.91       2566.37       100.44 o                         
  -3   1   8       5003.75       4533.46        60.15 o                         
  -1   1   8        654.89        694.72        13.50 o                         
   1   1   8        383.57        426.88        14.00 o                         
   3   1   8        209.20        218.12        13.23 o                         
   5   1   8         77.59         63.16        11.90 o                         
   7   1   8        801.44        705.19        14.65 o                         
   9   1   8         63.63         93.86        12.66 o                         
  11   1   8          1.01          8.41        16.24 o                         
 -20   2   8        521.62        469.65        23.08 o                         
 -18   2   8        199.06        189.57        10.93 o                         
 -16   2   8       4383.92       4673.75        35.64 o                         
 -14   2   8       4658.65       5055.52       132.55 o                         
 -12   2   8       1531.32       1531.53        16.09 o                         
 -10   2   8         21.58         35.22         7.61 o                         
  -8   2   8         56.26         51.57         8.46 o                         
  -6   2   8      12830.94      12721.75       214.10 o                         
  -4   2   8        862.37        995.71        13.07 o                         
  -2   2   8      11601.81      11708.73       126.88 o                         
   0   2   8        105.58         88.93         9.31 o                         
   2   2   8        228.24        237.36        11.67 o                         
   4   2   8       1584.44       1531.83        17.00 o                         
   6   2   8       4695.20       4823.44        25.43 o                         
   8   2   8       3250.26       3527.79        24.84 o                         
  10   2   8        177.87        190.05        12.90 o                         
  12   2   8        746.09        651.06        27.21 o                         
 -19   3   8          0.09          9.66        10.59 o                         
 -17   3   8        500.52        493.08        10.42 o                         
 -15   3   8        153.09        146.75         8.38 o                         
 -13   3   8        439.56        427.55        10.32 o                         
 -11   3   8          1.20         17.39         8.19 o                         
  -9   3   8        357.83        357.84         7.96 o                         
  -7   3   8         27.62         45.84         9.26 o                         
  -5   3   8        528.62        533.09        12.07 o                         
  -3   3   8        112.87        146.64        11.33 o                         
  -1   3   8          7.83         13.79         9.39 o                         
   1   3   8         25.72         35.69        10.36 o                         
   3   3   8        237.63        220.35        13.04 o                         
   5   3   8        119.06        126.07        11.80 o                         
   7   3   8        572.07        567.31        13.70 o                         
   9   3   8        257.66        268.40        12.96 o                         
  11   3   8         23.70         17.30        15.63 o                         
 -20   4   8        501.06        418.00        18.49 o                         
 -18   4   8        693.93        711.05        20.56 o                         
 -16   4   8       4190.70       4345.66        38.56 o                         
 -14   4   8          9.64         26.69         8.33 o                         
 -12   4   8       8825.14       9099.46        93.09 o                         
 -10   4   8       3710.37       3860.98        57.02 o                         
  -8   4   8       4012.76       4176.34        69.25 o                         
  -6   4   8      23331.86      23395.24       395.01 o                         
  -4   4   8       3318.78       3454.64        36.32 o                         
  -2   4   8      21859.33      21908.04       224.08 o                         
   0   4   8       4151.49       4209.14        73.34 o                         
   2   4   8       2922.05       2957.78        25.28 o                         
   4   4   8      10118.01      10540.80        96.26 o                         
   6   4   8          8.23         15.19        10.64 o                         
   8   4   8       4559.90       4883.67        56.82 o                         
  10   4   8        779.48        787.06        20.67 o                         
 -19   5   8          9.35          1.08        11.66 o                         
 -17   5   8          5.02         10.20         9.26 o                         
 -15   5   8         65.82         74.70         7.99 o                         
 -13   5   8         75.41         68.72         9.42 o                         
 -11   5   8          0.25         11.03         9.23 o                         
  -9   5   8        213.18        213.79         8.84 o                         
  -7   5   8       1222.06       1141.91        12.66 o                         
  -5   5   8        911.58        900.04        23.14 o                         
  -3   5   8        543.65        545.45        10.98 o                         
  -1   5   8        891.53        826.93        15.23 o                         
   1   5   8        411.23        408.04        10.09 o                         
   3   5   8          0.62         15.00        10.14 o                         
   5   5   8        234.22        253.68        11.06 o                         
   7   5   8        136.86        150.39        11.24 o                         
   9   5   8         48.02         50.54        14.63 o                         
  11   5   8         42.93         38.95        16.67 o                         
 -18   6   8         94.37        106.71         9.93 o                         
 -16   6   8       2875.74       3037.48        68.20 o                         
 -14   6   8        692.55        698.44        23.29 o                         
 -12   6   8       3306.25       3610.55        73.97 o                         
 -10   6   8        165.63        205.76         8.66 o                         
  -8   6   8          7.18         19.73         9.76 o                         
  -6   6   8       4026.90       4082.64        64.12 o                         
  -4   6   8       2955.15       2651.70        52.54 o                         
  -2   6   8       3725.67       3725.99        29.58 o                         
   0   6   8          3.11          5.74         9.18 o                         
   2   6   8         79.07         98.23        10.60 o                         
   4   6   8       2966.16       2997.52        42.00 o                         
   6   6   8        603.95        615.97        13.09 o                         
   8   6   8       2560.36       2744.27        29.50 o                         
  10   6   8        101.92        127.41        18.74 o                         
 -19   7   8        187.22        157.85        11.03 o                         
 -17   7   8        114.57        125.59        11.63 o                         
 -15   7   8        269.76        267.66        10.03 o                         
 -13   7   8        187.75        207.29         8.36 o                         
 -11   7   8        242.84        262.29        11.88 o                         
  -9   7   8         95.27        108.81         9.19 o                         
  -7   7   8          4.21          4.20         9.17 o                         
  -5   7   8         13.94         20.04         9.69 o                         
  -3   7   8        177.08        175.62        12.30 o                         
  -1   7   8         13.35         35.12        10.86 o                         
   1   7   8        150.74        164.26        11.93 o                         
   3   7   8        154.97        156.77        10.71 o                         
   5   7   8        519.32        543.66        13.22 o                         
   7   7   8         72.03         58.40        16.10 o                         
   9   7   8        443.72        475.91        19.71 o                         
 -18   8   8        734.29        596.00        12.83 o                         
 -16   8   8         21.20         41.49         9.43 o                         
 -14   8   8       1838.16       1974.45        86.88 o                         
 -12   8   8        860.11        880.14        34.53 o                         
 -10   8   8          9.40         25.57         8.99 o                         
  -8   8   8        293.54        320.79        10.29 o                         
  -6   8   8       1683.61       1596.78        23.75 o                         
  -4   8   8       1845.81       1889.95        21.71 o                         
  -2   8   8       2228.76       2262.33        34.58 o                         
   0   8   8        319.47        312.21        11.40 o                         
   2   8   8          5.96         20.57        11.12 o                         
   4   8   8        666.17        693.26        20.11 o                         
   6   8   8       2087.94       2101.59       110.87 o                         
   8   8   8         33.42         50.11        18.30 o                         
  10   8   8        702.49        595.19        65.83 o                         
 -17   9   8         18.78         31.80         9.89 o                         
 -15   9   8          0.25         15.70         8.77 o                         
 -13   9   8        223.00        228.34         9.63 o                         
 -11   9   8         39.97         42.79         9.10 o                         
  -9   9   8        806.20        829.21         9.72 o                         
  -7   9   8          1.70         12.84         7.98 o                         
  -5   9   8       1089.42       1199.15        16.54 o                         
  -3   9   8        365.39        380.43        10.37 o                         
  -1   9   8        270.60        270.38        15.57 o                         
   1   9   8        231.93        251.40        10.91 o                         
   3   9   8        404.38        426.96        13.90 o                         
   5   9   8        209.20        232.33        28.46 o                         
   7   9   8          3.35         22.36        15.73 o                         
   9   9   8         17.90         21.78        16.45 o                         
 -16  10   8         99.97        101.73         9.89 o                         
 -14  10   8       2614.81       2693.66       144.85 o                         
 -12  10   8        532.88        605.82        47.51 o                         
 -10  10   8      10438.52      11046.61       158.41 o                         
  -8  10   8       7275.75       7512.78        79.58 o                         
  -6  10   8       1634.08       1692.61        44.37 o                         
  -4  10   8       8353.41       8290.77       173.02 o                         
  -2  10   8       1695.87       1766.93        52.22 o                         
   0  10   8       8574.86       8770.92       160.07 o                         
   2  10   8       8625.20       8659.45       164.17 o                         
   4  10   8        659.10        686.23        16.40 o                         
   6  10   8       2163.74       2098.86        75.97 o                         
   8  10   8         89.15        110.77        15.10 o                         
 -15  11   8        440.21        420.19        39.50 o                         
 -13  11   8         22.64         16.47         9.12 o                         
 -11  11   8        419.83        418.98        11.66 o                         
  -9  11   8        159.23        168.38         8.86 o                         
  -7  11   8        104.56        154.78        11.32 o                         
  -5  11   8         25.55         37.70        11.07 o                         
  -3  11   8         16.14         24.73        10.36 o                         
  -1  11   8        328.66        352.90        11.43 o                         
   1  11   8        112.07        136.15        11.55 o                         
   3  11   8        524.92        554.50        16.34 o                         
   5  11   8         14.63          6.42        12.54 o                         
   7  11   8        240.50        242.36        25.74 o                         
 -14  12   8        119.61        118.38        11.14 o                         
 -12  12   8       1084.51       1161.64        47.08 o                         
 -10  12   8        323.97        311.78        15.41 o                         
  -8  12   8          4.20         25.39        10.97 o                         
  -6  12   8        587.54        550.81        14.37 o                         
  -4  12   8          2.31         15.05        11.04 o                         
  -2  12   8        685.63        683.50        16.09 o                         
   0  12   8         19.38         16.70        15.57 o                         
   2  12   8        538.80        554.61        32.67 o                         
   4  12   8        881.91        780.11        17.82 o                         
   6  12   8         59.84         53.04        16.62 o                         
 -13  13   8        333.98        369.31        15.38 o                         
 -11  13   8        170.47        154.30        10.64 o                         
  -9  13   8          2.39         -3.63        10.29 o                         
  -7  13   8        222.61        284.35        11.12 o                         
  -5  13   8          0.25          3.03        13.21 o                         
  -3  13   8        546.10        582.83        12.81 o                         
  -1  13   8         10.29         24.80        12.86 o                         
   1  13   8        208.79        218.81        13.90 o                         
   3  13   8         47.86         35.86        13.53 o                         
   5  13   8         75.89         95.86        16.27 o                         
 -12  14   8       1955.79       1816.79        78.99 o                         
 -10  14   8        174.67        172.84        12.00 o                         
  -8  14   8       1093.23       1194.82        47.13 o                         
  -6  14   8       2293.82       2348.30        77.41 o                         
  -4  14   8       1520.44       1753.12        18.84 o                         
  -2  14   8       3109.64       3333.43       124.49 o                         
   0  14   8        803.60        788.45        15.40 o                         
   2  14   8        411.40        448.66        17.32 o                         
   4  14   8       1505.82       1404.30       119.53 o                         
  -9  15   8          1.66         25.62         9.99 o                         
  -7  15   8         16.53         25.17        11.29 o                         
  -5  15   8         54.77         53.35        10.39 o                         
  -3  15   8          4.01         25.65        17.83 o                         
  -1  15   8          0.85        -14.94        15.92 o                         
   1  15   8          1.47         24.42        15.57 o                         
  -6  16   8         35.42         49.57        12.00 o                         
  -4  16   8         98.94        101.13        12.31 o                         
  -2  16   8         31.68         34.94        12.08 o                         
 -19   1   9        347.04        301.18        11.26 o                         
 -17   1   9          2.82          5.32         9.63 o                         
 -15   1   9        209.82        212.65         9.26 o                         
 -13   1   9          4.31          9.39         7.59 o                         
 -11   1   9          0.16          5.42         8.37 o                         
  -9   1   9       2475.94       2319.58        52.58 o                         
  -7   1   9         82.87         79.41         9.08 o                         
  -5   1   9        632.54        579.96        10.40 o                         
  -3   1   9        397.84        408.39        11.57 o                         
  -1   1   9        758.11        708.11        15.57 o                         
   1   1   9          1.26          4.77         9.64 o                         
   3   1   9        549.28        562.70        13.60 o                         
   5   1   9        208.30        182.78        12.30 o                         
   7   1   9        621.72        669.49        13.78 o                         
   9   1   9         68.09         80.02        12.07 o                         
  11   1   9         62.05         56.37        14.87 o                         
 -20   2   9        912.54        778.83        18.78 o                         
 -18   2   9        829.26        855.23        13.33 o                         
 -16   2   9       2794.63       2825.20        40.62 o                         
 -14   2   9       5121.95       5203.46        80.51 o                         
 -12   2   9       5734.56       5783.82        69.47 o                         
 -10   2   9       9697.27       9836.65       170.08 o                         
  -8   2   9       7435.26       7228.81       146.22 o                         
  -6   2   9      18438.88      17796.64       273.69 o                         
  -4   2   9      19616.80      18990.69       299.50 o                         
  -2   2   9       9922.98       9462.82       124.28 o                         
   0   2   9       7386.86       7120.05        24.05 o                         
   2   2   9       4789.25       4683.98        75.08 o                         
   4   2   9       5331.34       5311.63        81.87 o                         
   6   2   9       2364.58       2443.29        32.15 o                         
   8   2   9       1099.42       1156.76        17.88 o                         
  10   2   9        700.66        677.08        15.74 o                         
 -19   3   9         62.15         66.07        13.23 o                         
 -17   3   9        743.53        666.23        10.85 o                         
 -15   3   9        178.26        195.38         8.91 o                         
 -13   3   9          0.15          2.89         9.50 o                         
 -11   3   9        916.66        877.40        16.92 o                         
  -9   3   9       1054.51       1083.74        20.19 o                         
  -7   3   9       2729.42       2548.90        40.73 o                         
  -5   3   9        747.61        697.26        18.87 o                         
  -3   3   9         12.87         20.44         9.57 o                         
  -1   3   9       1664.66       1701.57        22.07 o                         
   1   3   9       2561.58       2376.08        28.15 o                         
   3   3   9        224.75        238.56        12.23 o                         
   5   3   9       1229.62       1194.08        19.72 o                         
   7   3   9        329.53        370.81        12.97 o                         
   9   3   9        674.94        650.97        14.22 o                         
  11   3   9        791.04        624.54        22.24 o                         
 -20   4   9        770.95        638.86        38.39 o                         
 -18   4   9          3.81         10.34         8.37 o                         
 -16   4   9        122.08        111.77         7.74 o                         
 -14   4   9        589.00        640.37        14.99 o                         
 -12   4   9          1.14         11.36         8.03 o                         
 -10   4   9         39.72         51.61         8.71 o                         
  -8   4   9       1513.69       1568.97        22.24 o                         
  -6   4   9         79.64        103.03         9.61 o                         
  -4   4   9         79.81         76.27        10.12 o                         
  -2   4   9        437.92        443.10        14.67 o                         
   0   4   9          8.65         16.00        10.20 o                         
   2   4   9          1.27          0.52        11.12 o                         
   4   4   9       1095.46       1134.23        17.17 o                         
   6   4   9        310.10        297.16        11.30 o                         
   8   4   9        107.51        110.97        10.79 o                         
  10   4   9        260.28        259.85        17.17 o                         
 -19   5   9        288.08        247.59        11.88 o                         
 -17   5   9         91.04         77.37         8.20 o                         
 -15   5   9       1031.17        995.31        21.28 o                         
 -13   5   9         33.30         15.92         8.18 o                         
 -11   5   9         79.65         76.47         8.79 o                         
  -9   5   9       1995.14       1946.92        19.98 o                         
  -7   5   9        133.46        138.71         9.47 o                         
  -5   5   9        101.57        111.98         9.48 o                         
  -3   5   9          3.62         10.91        10.01 o                         
  -1   5   9        915.32        876.32        26.80 o                         
   1   5   9        412.82        379.54        12.28 o                         
   3   5   9        553.66        523.79        12.43 o                         
   5   5   9         65.58         75.37        11.19 o                         
   7   5   9       1433.90       1326.03        39.44 o                         
   9   5   9        228.79        233.55        16.65 o                         
 -18   6   9       2146.81       2003.54        37.62 o                         
 -16   6   9        459.51        485.85        10.43 o                         
 -14   6   9        160.72        171.79         9.32 o                         
 -12   6   9        834.95        876.37        11.33 o                         
 -10   6   9          8.76         25.87         7.89 o                         
  -8   6   9       3527.43       3611.41        32.59 o                         
  -6   6   9          8.36         16.40         9.98 o                         
  -4   6   9         10.66         29.12         9.72 o                         
  -2   6   9       1544.91       1622.58        19.79 o                         
   0   6   9        411.87        385.22        11.76 o                         
   2   6   9       1438.00       1477.17        19.86 o                         
   4   6   9         40.47         47.37         8.99 o                         
   6   6   9        885.02        895.56        18.66 o                         
   8   6   9       1290.21       1331.93        23.61 o                         
  10   6   9        729.62        661.73        22.55 o                         
 -19   7   9         22.45         25.38         9.90 o                         
 -17   7   9        145.82        131.70        10.25 o                         
 -15   7   9        280.95        289.68        13.08 o                         
 -13   7   9         44.66         44.29         8.39 o                         
 -11   7   9        103.18        108.24         8.96 o                         
  -9   7   9          1.40          9.86         8.31 o                         
  -7   7   9          0.87         -1.81         8.98 o                         
  -5   7   9        411.42        410.21        10.60 o                         
  -3   7   9       1004.81       1036.34        16.50 o                         
  -1   7   9         17.88         20.46        11.85 o                         
   1   7   9        385.55        367.13        11.36 o                         
   3   7   9         23.70         52.17        10.00 o                         
   5   7   9        587.42        540.34        11.83 o                         
   7   7   9         77.61         59.74        16.97 o                         
   9   7   9          4.61          5.79        16.62 o                         
 -18   8   9       1248.56       1120.12        24.13 o                         
 -16   8   9        356.33        349.30         9.66 o                         
 -14   8   9        346.86        352.79        10.63 o                         
 -12   8   9       3443.62       3600.62        50.10 o                         
 -10   8   9       1100.08       1018.24        25.87 o                         
  -8   8   9       7561.88       7508.65        80.61 o                         
  -6   8   9        896.41        830.69        21.20 o                         
  -4   8   9       1528.20       1422.14        24.12 o                         
  -2   8   9       5158.15       5110.88        72.93 o                         
   0   8   9       2745.23       2573.36        47.90 o                         
   2   8   9       4059.76       4117.72        19.60 o                         
   4   8   9        289.20        243.57        10.80 o                         
   6   8   9        677.19        641.36        19.42 o                         
   8   8   9        717.79        738.77        20.64 o                         
 -17   9   9        130.75        149.42        14.79 o                         
 -15   9   9         26.85         31.18         8.19 o                         
 -13   9   9        107.06        118.62         8.00 o                         
 -11   9   9        127.63        147.69         9.73 o                         
  -9   9   9         85.56         80.93         7.83 o                         
  -7   9   9        555.86        606.66         9.81 o                         
  -5   9   9         17.63         17.09         8.86 o                         
  -3   9   9        127.94        157.32        10.63 o                         
  -1   9   9         28.65         10.73        11.55 o                         
   1   9   9         51.68         80.65        10.45 o                         
   3   9   9          0.01         12.43        10.92 o                         
   5   9   9         30.80         61.13        13.27 o                         
   7   9   9          0.01         13.72        16.27 o                         
 -16  10   9        211.84        170.45        10.16 o                         
 -14  10   9        250.84        235.04         8.77 o                         
 -12  10   9          3.38          5.33         8.67 o                         
 -10  10   9        857.71        831.57        16.72 o                         
  -8  10   9        646.90        702.46        10.36 o                         
  -6  10   9        686.57        664.43         9.87 o                         
  -4  10   9        509.03        490.15        13.58 o                         
  -2  10   9          6.53         13.18         9.25 o                         
   0  10   9        844.79        874.27        28.86 o                         
   2  10   9          1.17         11.56        10.01 o                         
   4  10   9        564.41        575.12        18.54 o                         
   6  10   9         80.39         71.11        24.01 o                         
 -15  11   9        280.31        280.67        11.36 o                         
 -13  11   9        299.74        348.85        12.09 o                         
 -11  11   9        337.36        319.42        14.06 o                         
  -9  11   9        202.30        250.59        10.53 o                         
  -7  11   9         93.95         95.27        11.93 o                         
  -5  11   9        194.84        187.66         9.79 o                         
  -3  11   9          1.20         21.65        11.23 o                         
  -1  11   9          0.04         -3.25         8.85 o                         
   1  11   9         17.32         -3.18        20.04 o                         
   3  11   9        203.41        239.51        20.04 o                         
   5  11   9        143.66        160.29        25.98 o                         
 -14  12   9       1211.29        950.93        52.01 o                         
 -12  12   9        439.19        400.44        28.72 o                         
 -10  12   9       4576.45       4442.35        67.01 o                         
  -8  12   9        848.65        825.15        24.21 o                         
  -6  12   9       3913.27       3906.36        87.87 o                         
  -4  12   9       2442.70       2443.66        23.58 o                         
  -2  12   9       1326.30       1257.15        19.94 o                         
   0  12   9       2484.39       2403.61       153.68 o                         
   2  12   9        568.02        497.26        16.05 o                         
   4  12   9       1592.47       1460.65        22.40 o                         
 -13  13   9        216.65        200.35        18.07 o                         
 -11  13   9         29.07         33.19        10.08 o                         
  -9  13   9         35.61         37.26        11.46 o                         
  -7  13   9         32.30         27.25        11.16 o                         
  -5  13   9          5.07         13.27        11.63 o                         
  -3  13   9         47.42         20.74        13.69 o                         
  -1  13   9          3.12          1.85        13.27 o                         
   1  13   9         74.38         95.56        15.10 o                         
   3  13   9        136.65        100.15        14.85 o                         
 -10  14   9         25.21         52.51        13.05 o                         
  -8  14   9        823.91        649.29        16.05 o                         
  -6  14   9         15.74         24.39        10.82 o                         
  -4  14   9        177.54        135.73        10.68 o                         
  -2  14   9        447.76        366.65        17.49 o                         
   0  14   9         23.04         -6.82        11.37 o                         
   2  14   9        321.77        274.92        16.97 o                         
  -9  15   9          2.13          0.85        11.53 o                         
  -7  15   9         46.24         45.43        11.53 o                         
  -5  15   9         40.94         32.63        11.52 o                         
  -3  15   9         16.69         24.63        12.03 o                         
  -1  15   9          0.12         -6.43        13.07 o                         
 -20   0  10         13.58          9.52        18.04 o                         
 -18   0  10         19.26         17.74        17.24 o                         
 -16   0  10       1108.59       1234.96        23.11 o                         
 -14   0  10       1531.14       1703.36        36.81 o                         
 -12   0  10      10495.57      11367.46       301.45 o                         
 -10   0  10        532.32        529.48        14.56 o                         
  -8   0  10       5447.66       5563.87       176.31 o                         
  -6   0  10       1005.01       1153.24        42.35 o                         
  -4   0  10        685.84        668.45        25.98 o                         
  -2   0  10       6742.62       6421.90        58.15 o                         
   0   0  10        357.25        414.00        18.37 o                         
   2   0  10       6952.87       7775.00       198.48 o                         
   4   0  10       1192.53       1238.20        28.46 o                         
   6   0  10        180.49        205.66        17.49 o                         
   8   0  10         15.90         11.30        16.09 o                         
  10   0  10         16.37         15.10        17.96 o                         
 -19   1  10        161.29        133.71        10.32 o                         
 -17   1  10       1245.14       1286.68        20.47 o                         
 -15   1  10       2876.62       3045.86        40.50 o                         
 -13   1  10       1135.38       1195.54        12.58 o                         
 -11   1  10       1299.88       1229.25        27.12 o                         
  -9   1  10        112.05        102.75         8.19 o                         
  -7   1  10        358.15        407.21        11.38 o                         
  -5   1  10          0.10          8.88         9.00 o                         
  -3   1  10        257.54        290.45        13.23 o                         
  -1   1  10        123.97        129.55        12.71 o                         
   1   1  10       1553.06       1504.77        24.14 o                         
   3   1  10       1188.76       1209.21        19.29 o                         
   5   1  10       2390.38       2442.72        84.94 o                         
   7   1  10        924.76        953.73        20.36 o                         
   9   1  10        154.80        151.57        12.97 o                         
 -20   2  10         86.57         83.15        11.17 o                         
 -18   2  10        352.51        322.09         9.14 o                         
 -16   2  10        461.88        498.46        10.36 o                         
 -14   2  10        114.38        123.89         7.39 o                         
 -12   2  10       1042.96       1020.47        16.06 o                         
 -10   2  10       2355.44       2362.05        54.70 o                         
  -8   2  10         48.27         44.95         9.29 o                         
  -6   2  10       2355.37       2501.79        28.95 o                         
  -4   2  10       1172.35       1260.65        32.92 o                         
  -2   2  10        194.97        166.62        10.12 o                         
   0   2  10       2203.64       2144.49        31.58 o                         
   2   2  10       1427.45       1412.57        27.21 o                         
   4   2  10          1.99         12.41        11.25 o                         
   6   2  10        522.29        497.83        12.79 o                         
   8   2  10        541.84        550.02        14.10 o                         
  10   2  10        107.00         86.95        12.67 o                         
 -19   3  10         17.69         32.28         9.03 o                         
 -17   3  10        234.71        212.39         9.63 o                         
 -15   3  10        557.34        558.13        10.03 o                         
 -13   3  10        482.06        501.90         9.85 o                         
 -11   3  10         27.62         15.89         8.22 o                         
  -9   3  10        139.64        156.26         9.55 o                         
  -7   3  10        600.41        677.19        15.50 o                         
  -5   3  10          6.87         20.33        10.66 o                         
  -3   3  10        201.10        238.98        10.19 o                         
  -1   3  10        318.50        324.97        11.46 o                         
   1   3  10         67.96         56.22        10.67 o                         
   3   3  10        661.80        709.94        13.47 o                         
   5   3  10        562.14        537.41        23.51 o                         
   7   3  10        221.90        202.22        13.10 o                         
   9   3  10         60.01         58.02        11.41 o                         
 -20   4  10       1015.94        772.92        56.29 o                         
 -18   4  10        653.12        655.88        26.12 o                         
 -16   4  10        462.57        496.75        13.80 o                         
 -14   4  10       2109.92       2376.75        49.17 o                         
 -12   4  10         39.86         72.10         9.38 o                         
 -10   4  10       6609.41       6703.10        95.09 o                         
  -8   4  10        605.55        563.99        10.85 o                         
  -6   4  10       1343.09       1321.00        21.78 o                         
  -4   4  10       2142.62       2076.87        34.09 o                         
  -2   4  10        622.32        588.51        11.66 o                         
   0   4  10       5537.55       5617.77       109.38 o                         
   2   4  10         72.45         85.35        11.91 o                         
   4   4  10       1262.17       1358.20        38.00 o                         
   6   4  10        539.46        576.36        12.24 o                         
   8   4  10        452.51        451.64        12.80 o                         
 -19   5  10        170.96        147.20        11.51 o                         
 -17   5  10         29.06         40.42         8.39 o                         
 -15   5  10          2.22         11.76         7.70 o                         
 -13   5  10        185.62        197.51         7.75 o                         
 -11   5  10         65.33         73.37         7.36 o                         
  -9   5  10        515.60        538.54        13.22 o                         
  -7   5  10         10.71         16.57         9.00 o                         
  -5   5  10          4.64          5.52         9.76 o                         
  -3   5  10         12.15         16.07         8.44 o                         
  -1   5  10        589.88        622.57        13.30 o                         
   1   5  10         32.48         41.21        10.96 o                         
   3   5  10        377.31        448.56        12.59 o                         
   5   5  10          2.50          0.58        11.17 o                         
   7   5  10         53.97         73.48        11.56 o                         
   9   5  10        187.63        175.59        19.85 o                         
 -18   6  10         91.06         85.09        10.26 o                         
 -16   6  10        192.57        193.03         7.87 o                         
 -14   6  10        923.43        894.59        22.20 o                         
 -12   6  10          2.29          7.39         8.87 o                         
 -10   6  10       2386.80       2335.76        24.84 o                         
  -8   6  10        342.15        400.16        13.98 o                         
  -6   6  10       2186.56       2074.78        24.21 o                         
  -4   6  10       2387.25       2365.03        36.86 o                         
  -2   6  10        249.07        281.80        10.52 o                         
   0   6  10       3503.38       3357.22        35.86 o                         
   2   6  10         88.00         93.65         9.19 o                         
   4   6  10       1424.32       1388.33        29.08 o                         
   6   6  10        484.52        468.49        11.56 o                         
   8   6  10        168.37        122.99        14.36 o                         
 -17   7  10        450.51        452.14        11.20 o                         
 -15   7  10        532.82        591.51        15.37 o                         
 -13   7  10         55.40         71.33         8.95 o                         
 -11   7  10       1320.08       1402.97        14.64 o                         
  -9   7  10         73.21         76.17        10.44 o                         
  -7   7  10        511.00        545.95         9.27 o                         
  -5   7  10         14.30         20.80         9.26 o                         
  -3   7  10        464.90        476.97        11.78 o                         
  -1   7  10         70.46         76.76        10.20 o                         
   1   7  10       1402.58       1525.66        31.22 o                         
   3   7  10         26.41         25.90         9.11 o                         
   5   7  10        505.62        552.43        11.84 o                         
   7   7  10        496.45        471.80        14.13 o                         
 -18   8  10        466.72        451.27        13.53 o                         
 -16   8  10        232.33        234.22        10.97 o                         
 -14   8  10          3.76         13.26         7.92 o                         
 -12   8  10       2255.92       2429.41        75.15 o                         
 -10   8  10        134.00        180.99         8.33 o                         
  -8   8  10       1713.18       1844.65        13.70 o                         
  -6   8  10        266.15        306.86        11.73 o                         
  -4   8  10        356.74        373.00         9.94 o                         
  -2   8  10       2102.28       2179.36        26.51 o                         
   0   8  10        665.95        792.31        17.22 o                         
   2   8  10       2574.05       2743.13        42.65 o                         
   4   8  10         87.62        109.36        10.07 o                         
   6   8  10        461.78        412.60        13.69 o                         
   8   8  10        547.66        487.74        49.74 o                         
 -17   9  10        381.57        338.01        22.78 o                         
 -15   9  10        245.18        258.86         9.46 o                         
 -13   9  10        547.32        575.12        14.13 o                         
 -11   9  10        147.20        154.59         8.53 o                         
  -9   9  10       2188.50       2481.42        32.39 o                         
  -7   9  10         32.18         38.07         8.53 o                         
  -5   9  10          0.98         11.55         7.93 o                         
  -3   9  10          0.42         -8.33         8.61 o                         
  -1   9  10       1217.40       1286.84        14.36 o                         
   1   9  10          1.19         21.16         9.29 o                         
   3   9  10        462.44        511.48        12.55 o                         
   5   9  10         78.66         67.79         9.42 o                         
   7   9  10        280.93        222.10        25.98 o                         
 -16  10  10        476.75        386.85        11.38 o                         
 -14  10  10        129.51        142.12         8.87 o                         
 -12  10  10        445.39        424.54        14.37 o                         
 -10  10  10        152.48        142.77         8.54 o                         
  -8  10  10       3246.38       3147.71        55.40 o                         
  -6  10  10       1044.12       1020.99        11.16 o                         
  -4  10  10       1074.34       1049.41        13.14 o                         
  -2  10  10       2395.62       2230.83        42.87 o                         
   0  10  10         14.65         15.27         8.67 o                         
   2  10  10        364.61        285.82        12.43 o                         
   4  10  10         98.01        111.55        13.43 o                         
   6  10  10        549.88        495.33        30.69 o                         
 -15  11  10         66.13         69.07        10.44 o                         
 -13  11  10         79.76        101.37         8.59 o                         
 -11  11  10        426.11        470.68        16.08 o                         
  -9  11  10         26.72         20.30         9.93 o                         
  -7  11  10        278.14        317.42        11.57 o                         
  -5  11  10          2.99         10.49        10.10 o                         
  -3  11  10        267.04        278.14        13.41 o                         
  -1  11  10         93.42         89.38        11.50 o                         
   1  11  10        597.13        575.43        17.07 o                         
   3  11  10         63.42         57.86        13.83 o                         
   5  11  10        113.88         97.18        14.36 o                         
 -14  12  10        289.53        251.73        12.80 o                         
 -12  12  10         53.83         38.59        11.29 o                         
 -10  12  10        157.58        139.29         9.10 o                         
  -8  12  10         60.13         89.60         9.28 o                         
  -6  12  10       1421.89       1429.53        63.86 o                         
  -4  12  10        961.68        894.12        41.83 o                         
  -2  12  10         83.93        108.48        10.60 o                         
   0  12  10         64.49         62.19        13.17 o                         
   2  12  10         10.79         -1.42        13.63 o                         
   4  12  10        580.37        522.54        52.47 o                         
 -13  13  10         57.11         37.99         9.03 o                         
 -11  13  10        132.78        173.47        11.99 o                         
  -9  13  10        207.56        197.87        12.13 o                         
  -7  13  10         87.27         88.22        13.56 o                         
  -5  13  10          2.94          6.29        12.76 o                         
  -3  13  10          2.29         19.27        17.07 o                         
  -1  13  10        417.84        396.48        13.47 o                         
   1  13  10         27.38         42.77        19.55 o                         
 -10  14  10        324.71        283.00        14.28 o                         
  -8  14  10          5.00         28.74        12.76 o                         
  -6  14  10        354.16        323.18        22.16 o                         
  -4  14  10        241.99        213.00        12.67 o                         
  -2  14  10          2.77         -6.61        13.17 o                         
   0  14  10        163.07        118.39        18.56 o                         
  -7  15  10         20.59         15.46        13.04 o                         
  -5  15  10          5.69          9.21        11.16 o                         
  -3  15  10          0.03          7.92        11.20 o                         
 -19   1  11         13.55         20.16        11.44 o                         
 -17   1  11        548.73        553.81        10.12 o                         
 -15   1  11         14.32         16.47         7.67 o                         
 -13   1  11        927.31        917.28        32.70 o                         
 -11   1  11         20.50         28.75         8.79 o                         
  -9   1  11          0.07         15.33         8.59 o                         
  -7   1  11        231.64        259.61         9.27 o                         
  -5   1  11        336.44        375.62        10.37 o                         
  -3   1  11        836.76        768.38        16.79 o                         
  -1   1  11        346.45        338.34        10.87 o                         
   1   1  11          7.56         12.45         9.04 o                         
   3   1  11         34.64         46.50        10.88 o                         
   5   1  11        189.98        191.21        11.74 o                         
   7   1  11         37.45         38.06        11.69 o                         
   9   1  11        111.84         95.59        13.55 o                         
 -20   2  11        682.14        596.81        37.77 o                         
 -18   2  11        882.99        897.33        12.66 o                         
 -16   2  11       1416.01       1511.14        14.17 o                         
 -14   2  11       1810.54       1949.02        14.98 o                         
 -12   2  11        295.41        332.39         9.04 o                         
 -10   2  11        777.50        777.09        20.18 o                         
  -8   2  11       2575.14       2621.36        45.28 o                         
  -6   2  11       2685.38       2790.70        51.24 o                         
  -4   2  11       2922.52       3020.37        48.97 o                         
  -2   2  11        606.82        572.28        13.03 o                         
   0   2  11        305.09        331.30        11.61 o                         
   2   2  11        712.58        709.53        14.29 o                         
   4   2  11       1586.66       1686.34        26.95 o                         
   6   2  11       1158.03       1221.87        20.29 o                         
   8   2  11        413.69        372.75        14.52 o                         
 -19   3  11        401.84        377.40        18.04 o                         
 -17   3  11        132.50        144.47         9.06 o                         
 -15   3  11       1798.64       1943.68        22.14 o                         
 -13   3  11         22.90         19.00         7.19 o                         
 -11   3  11        569.61        618.70        11.95 o                         
  -9   3  11          1.69         10.97         8.80 o                         
  -7   3  11        182.95        190.59         9.73 o                         
  -5   3  11        201.12        191.99         9.49 o                         
  -3   3  11        444.40        458.29        11.26 o                         
  -1   3  11         22.24         34.49        10.60 o                         
   1   3  11        703.01        691.88        15.57 o                         
   3   3  11        649.22        682.81        12.53 o                         
   5   3  11         97.59        105.32        11.18 o                         
   7   3  11        474.94        467.94        13.93 o                         
 -20   4  11         13.29         17.97         8.60 o                         
 -18   4  11        238.84        236.46         9.26 o                         
 -16   4  11        335.94        310.06        10.36 o                         
 -14   4  11       1919.41       2078.88        35.62 o                         
 -12   4  11       3280.65       3296.08        59.58 o                         
 -10   4  11       1975.26       2103.99        39.99 o                         
  -8   4  11       1650.99       1677.03        26.00 o                         
  -6   4  11       5196.61       5113.03        93.63 o                         
  -4   4  11       4797.07       5041.93        73.51 o                         
  -2   4  11        816.81        808.46        13.69 o                         
   0   4  11       4608.99       4749.64        88.95 o                         
   2   4  11       2667.71       2801.95        27.81 o                         
   4   4  11        804.58        788.40        19.99 o                         
   6   4  11        501.08        524.40        25.81 o                         
   8   4  11          5.82          1.62        11.42 o                         
 -19   5  11        143.20        128.02         9.79 o                         
 -17   5  11        675.12        682.48        20.99 o                         
 -15   5  11         88.29        105.37         8.66 o                         
 -13   5  11        823.06        816.23        12.91 o                         
 -11   5  11         21.16         30.14         7.65 o                         
  -9   5  11         29.45         24.72         8.66 o                         
  -7   5  11        124.65        141.83        10.87 o                         
  -5   5  11        674.74        665.24        14.46 o                         
  -3   5  11          1.15         -3.49        11.00 o                         
  -1   5  11        995.25       1027.45        13.17 o                         
   1   5  11        232.72        241.85        10.72 o                         
   3   5  11        442.73        447.00        12.49 o                         
   5   5  11        507.63        471.60        14.33 o                         
   7   5  11         75.33         74.60        12.30 o                         
 -18   6  11       1075.54       1004.15        20.45 o                         
 -16   6  11        941.07        970.88        27.30 o                         
 -14   6  11        287.39        296.74         9.18 o                         
 -12   6  11       3611.21       3673.99        71.60 o                         
 -10   6  11       3454.91       3618.83        62.53 o                         
  -8   6  11       3205.92       3158.85        40.43 o                         
  -6   6  11       4087.15       4248.00        33.79 o                         
  -4   6  11       2002.03       1949.38        13.79 o                         
  -2   6  11       4954.93       5067.12        55.75 o                         
   0   6  11       2777.88       2799.86        39.43 o                         
   2   6  11       1790.52       1849.63        53.08 o                         
   4   6  11        655.59        700.71        25.01 o                         
   6   6  11        662.30        650.91        51.44 o                         
 -17   7  11         31.90         35.28         8.40 o                         
 -15   7  11        386.04        391.83        14.98 o                         
 -13   7  11         18.25         17.16         7.80 o                         
 -11   7  11        670.98        679.19        14.64 o                         
  -9   7  11        272.06        264.09        10.36 o                         
  -7   7  11         17.11         25.78        11.62 o                         
  -5   7  11         16.89         29.16        10.44 o                         
  -3   7  11        273.72        288.61        11.40 o                         
  -1   7  11         13.71          1.65        12.72 o                         
   1   7  11         73.96         49.08        12.22 o                         
   3   7  11         81.35         86.44        11.37 o                         
   5   7  11          2.54          2.67         9.75 o                         
   7   7  11        158.75        158.15        18.72 o                         
 -18   8  11        136.52        110.14        10.09 o                         
 -16   8  11        575.16        599.75        35.43 o                         
 -14   8  11        468.55        450.54        15.15 o                         
 -12   8  11       1481.79       1653.19        39.29 o                         
 -10   8  11       2160.32       2221.53        55.46 o                         
  -8   8  11       1811.79       1842.65        22.41 o                         
  -6   8  11        351.86        407.94        10.40 o                         
  -4   8  11        253.08        258.58         9.72 o                         
  -2   8  11       5124.19       5418.71       112.59 o                         
   0   8  11        895.50        943.76        12.64 o                         
   2   8  11       1207.41       1259.74        30.51 o                         
   4   8  11        614.60        641.24        12.51 o                         
   6   8  11        105.47        101.25        13.96 o                         
 -17   9  11          5.11         13.97         9.06 o                         
 -15   9  11         13.04         11.18         8.50 o                         
 -13   9  11         42.74         34.79         7.48 o                         
 -11   9  11         66.90         54.86         7.43 o                         
  -9   9  11         70.59         63.70         9.14 o                         
  -7   9  11         77.08         95.60         8.37 o                         
  -5   9  11         22.88         31.44        11.36 o                         
  -3   9  11          0.15         10.93        12.64 o                         
  -1   9  11         37.82         33.53        11.13 o                         
   1   9  11         30.59         40.75         9.76 o                         
   3   9  11          7.86         23.89        10.05 o                         
   5   9  11          6.96         17.92        11.16 o                         
 -16  10  11         84.36         64.38         9.49 o                         
 -14  10  11        939.62        916.69        25.20 o                         
 -12  10  11        223.13        233.52         8.71 o                         
 -10  10  11        937.95        967.83        15.91 o                         
  -8  10  11        819.07        970.75        14.62 o                         
  -6  10  11        927.95        931.39        18.00 o                         
  -4  10  11       1935.30       2090.11        31.88 o                         
  -2  10  11        288.18        312.12        10.08 o                         
   0  10  11       1369.46       1377.85        32.86 o                         
   2  10  11        559.09        566.62        13.23 o                         
   4  10  11        508.37        407.30        13.49 o                         
 -15  11  11         96.99         86.25        11.96 o                         
 -13  11  11         96.62         97.59         8.70 o                         
 -11  11  11          6.07          3.52         8.63 o                         
  -9  11  11         63.01         77.98         9.31 o                         
  -7  11  11         48.90         52.14         7.93 o                         
  -5  11  11          3.65         19.43         9.84 o                         
  -3  11  11          1.56          9.23         9.28 o                         
  -1  11  11          0.04         10.16         9.37 o                         
   1  11  11         61.69         54.28        12.76 o                         
   3  11  11          2.79          8.88        13.63 o                         
 -14  12  11        538.40        466.25        19.43 o                         
 -12  12  11        165.72        138.84        11.56 o                         
 -10  12  11        378.48        332.75        24.21 o                         
  -8  12  11         73.69         61.72         9.32 o                         
  -6  12  11         16.03         -3.32         9.84 o                         
  -4  12  11        400.43        339.68        18.04 o                         
  -2  12  11          9.84         24.51         9.83 o                         
   0  12  11        643.86        556.98        21.39 o                         
   2  12  11         40.65         28.12        13.09 o                         
 -11  13  11         13.56         12.95         9.96 o                         
  -9  13  11         67.15         56.88        10.57 o                         
  -7  13  11         20.84         26.60        12.64 o                         
  -5  13  11         20.27         35.21        13.75 o                         
  -3  13  11         25.04         16.34        11.02 o                         
  -1  13  11        115.61        100.93        18.81 o                         
   1  13  11         96.13         62.29        13.90 o                         
  -8  14  11          7.49         16.78        11.52 o                         
  -6  14  11        140.82        114.55        12.30 o                         
  -4  14  11        275.69        242.74        43.31 o                         
  -2  14  11         26.96         29.25        13.09 o                         
 -20   0  12        458.27        392.22        73.25 o                         
 -18   0  12        183.19        187.78        13.61 o                         
 -16   0  12       3133.64       3313.54        55.33 o                         
 -14   0  12         69.59         75.67        10.08 o                         
 -12   0  12        549.12        633.47        33.12 o                         
 -10   0  12        585.83        606.92        15.23 o                         
  -8   0  12        910.80        995.51        21.39 o                         
  -6   0  12       3177.47       3433.13       122.65 o                         
  -4   0  12        807.85        816.04        17.48 o                         
  -2   0  12        439.54        434.56        41.83 o                         
   0   0  12       1043.66       1049.30        16.45 o                         
   2   0  12         29.78         37.15        24.99 o                         
   4   0  12       3176.57       3264.17        41.57 o                         
   6   0  12         45.98         66.26        16.62 o                         
 -19   1  12        158.12        148.13        10.96 o                         
 -17   1  12        310.32        281.64        14.57 o                         
 -15   1  12          0.68          9.89         8.12 o                         
 -13   1  12         30.28         33.72         7.36 o                         
 -11   1  12        214.38        235.13         8.74 o                         
  -9   1  12        294.13        315.23         9.73 o                         
  -7   1  12        443.87        400.59         8.53 o                         
  -5   1  12       1171.75       1112.30        22.61 o                         
  -3   1  12        435.34        489.73        12.00 o                         
  -1   1  12        140.55        140.90         9.99 o                         
   1   1  12        110.16        117.12        11.75 o                         
   3   1  12         27.53         38.01        10.02 o                         
   5   1  12        427.34        396.28        16.70 o                         
   7   1  12         91.15         82.73        11.56 o                         
 -20   2  12        100.03         91.94        12.82 o                         
 -18   2  12          9.99          6.61         8.34 o                         
 -16   2  12       2477.12       2508.84        51.02 o                         
 -14   2  12          0.60          6.85         7.04 o                         
 -12   2  12       1101.62       1094.03        20.92 o                         
 -10   2  12        990.90       1020.67        28.62 o                         
  -8   2  12         51.63         55.75         9.21 o                         
  -6   2  12      15373.43      15790.76       359.82 o                         
  -4   2  12         81.01         87.02         9.32 o                         
  -2   2  12        555.03        583.67        12.24 o                         
   0   2  12       1344.80       1362.43        31.93 o                         
   2   2  12         52.08         59.99         9.43 o                         
   4   2  12       2360.14       2328.59        75.44 o                         
   6   2  12         81.35         87.71        11.69 o                         
 -19   3  12         38.46         38.45         8.56 o                         
 -17   3  12          4.41          8.36         7.83 o                         
 -15   3  12          5.44          4.89        10.70 o                         
 -13   3  12          5.71         17.81         8.03 o                         
 -11   3  12        159.23        151.51        11.93 o                         
  -9   3  12         42.59         57.63         7.86 o                         
  -7   3  12        634.14        656.08        11.99 o                         
  -5   3  12        738.35        750.12        11.50 o                         
  -3   3  12          4.09         12.36         9.93 o                         
  -1   3  12        123.43        119.39         9.49 o                         
   1   3  12          5.51         15.11        10.99 o                         
   3   3  12          0.86          5.72         9.16 o                         
   5   3  12         17.73         18.35        11.13 o                         
   7   3  12         15.80          9.60        11.44 o                         
 -18   4  12       2455.34       2271.12        35.53 o                         
 -16   4  12          3.54          5.18         8.22 o                         
 -14   4  12       2393.90       2590.36        36.83 o                         
 -12   4  12        703.37        698.93        12.44 o                         
 -10   4  12        863.49        849.81        19.81 o                         
  -8   4  12       6879.26       6693.94       107.68 o                         
  -6   4  12         45.51         58.72         9.79 o                         
  -4   4  12       6332.43       6413.40       126.94 o                         
  -2   4  12       1027.38       1030.68        13.00 o                         
   0   4  12        534.25        485.37        14.29 o                         
   2   4  12       2244.01       2367.47        42.75 o                         
   4   4  12          6.33         22.41        10.06 o                         
   6   4  12       1950.96       1766.04        94.15 o                         
 -19   5  12        242.54        190.97         9.76 o                         
 -17   5  12         29.88         38.59         9.19 o                         
 -15   5  12        334.08        333.80        12.25 o                         
 -13   5  12          0.25         16.24         7.28 o                         
 -11   5  12         50.91         41.57         8.07 o                         
  -9   5  12          7.30         17.80        11.23 o                         
  -7   5  12          2.43          9.60        10.73 o                         
  -5   5  12        105.79        117.99        10.16 o                         
  -3   5  12          8.99        -12.05        12.05 o                         
  -1   5  12         35.89         35.29         8.18 o                         
   1   5  12         33.58         25.72         8.94 o                         
   3   5  12        279.49        286.00        12.06 o                         
   5   5  12         70.06         58.38        10.42 o                         
   7   5  12        187.54        144.92        13.30 o                         
 -18   6  12        767.96        628.38        19.89 o                         
 -16   6  12          1.61          4.38         9.59 o                         
 -14   6  12       2959.19       3077.03        29.75 o                         
 -12   6  12       1157.31       1270.86        29.29 o                         
 -10   6  12       1397.77       1517.53        31.29 o                         
  -8   6  12       4789.43       4901.29       104.01 o                         
  -6   6  12         14.26         32.11         9.51 o                         
  -4   6  12       4927.98       5251.25        73.19 o                         
  -2   6  12       1376.67       1470.78        15.37 o                         
   0   6  12        868.03        930.56        22.52 o                         
   2   6  12       2934.24       3011.60        73.08 o                         
   4   6  12         14.40         13.15         9.28 o                         
   6   6  12        717.30        611.53        33.22 o                         
 -17   7  12         36.27         47.14         7.47 o                         
 -15   7  12          5.93         12.77         8.16 o                         
 -13   7  12          4.39          0.15         8.29 o                         
 -11   7  12        310.14        331.74         9.56 o                         
  -9   7  12        117.53        153.03         9.55 o                         
  -7   7  12        523.51        544.08        15.14 o                         
  -5   7  12        188.59        230.82         9.89 o                         
  -3   7  12        238.72        233.79        11.87 o                         
  -1   7  12         99.91        125.60        14.00 o                         
   1   7  12         10.34         18.62         9.89 o                         
   3   7  12          1.38         15.91         9.92 o                         
   5   7  12         79.18         89.03        11.87 o                         
 -16   8  12       1360.80       1257.10        40.21 o                         
 -14   8  12        183.47        185.66         9.59 o                         
 -12   8  12       3078.41       3231.09        59.47 o                         
 -10   8  12       3198.95       3165.80        63.81 o                         
  -8   8  12        423.06        491.27        15.14 o                         
  -6   8  12       5058.14       5064.32        70.73 o                         
  -4   8  12        511.38        571.88        11.92 o                         
  -2   8  12       3375.77       3294.41        55.15 o                         
   0   8  12       2439.60       2522.74        70.44 o                         
   2   8  12        167.75        177.65        12.99 o                         
   4   8  12       1062.32        960.33        44.65 o                         
 -17   9  12        318.72        251.89         9.17 o                         
 -15   9  12          6.35          0.85         7.87 o                         
 -13   9  12        220.98        214.92         9.07 o                         
 -11   9  12         69.56         82.00         9.39 o                         
  -9   9  12        116.98        147.37         8.20 o                         
  -7   9  12         37.20         53.97         9.89 o                         
  -5   9  12         22.57         39.89         9.89 o                         
  -3   9  12        211.99        241.04        11.93 o                         
  -1   9  12         84.64         90.30        10.11 o                         
   1   9  12        259.91        239.93        11.90 o                         
   3   9  12          6.95         10.80        10.10 o                         
 -16  10  12        731.95        631.48        35.05 o                         
 -14  10  12         82.24         86.44         9.33 o                         
 -12  10  12        113.54        121.39         8.77 o                         
 -10  10  12        229.71        228.37         8.54 o                         
  -8  10  12         16.45         13.59         8.93 o                         
  -6  10  12        479.90        479.06        12.57 o                         
  -4  10  12         51.58         46.71         9.15 o                         
  -2  10  12        325.99        318.69        16.13 o                         
   0  10  12         68.88         70.86        10.14 o                         
   2  10  12         58.64         33.22         9.98 o                         
 -13  11  12         83.49         66.12        11.16 o                         
 -11  11  12        189.87        178.67         9.65 o                         
  -9  11  12          9.53         15.90         8.26 o                         
  -7  11  12        147.85        165.20         9.69 o                         
  -5  11  12        295.61        314.66         9.81 o                         
  -3  11  12          7.65          5.96         9.89 o                         
  -1  11  12        102.08        114.45        10.49 o                         
   1  11  12        147.23        154.20        13.61 o                         
 -12  12  12        187.27        152.76        20.01 o                         
 -10  12  12         49.41         32.69         8.87 o                         
  -8  12  12        206.42        194.51        12.64 o                         
  -6  12  12         17.65         16.72        15.03 o                         
  -4  12  12        323.99        304.95        11.21 o                         
  -2  12  12        117.36         70.67        11.53 o                         
   0  12  12         63.24         44.81        11.29 o                         
 -11  13  12         10.64          6.85         8.56 o                         
  -9  13  12         20.56         18.57         9.42 o                         
  -7  13  12         24.85         55.37        11.42 o                         
  -5  13  12         23.38         31.38        10.29 o                         
  -3  13  12         48.84         52.31        11.59 o                         
 -19   1  13        124.05         90.44         9.60 o                         
 -17   1  13          0.72          5.95         7.87 o                         
 -15   1  13          0.77         -1.98         9.09 o                         
 -13   1  13        142.91        160.40         7.23 o                         
 -11   1  13         22.90         43.68         7.74 o                         
  -9   1  13        524.94        565.45        12.06 o                         
  -7   1  13        354.51        388.40         9.22 o                         
  -5   1  13         18.61         21.24         9.35 o                         
  -3   1  13         47.69         59.84        10.46 o                         
  -1   1  13        372.00        389.10        10.77 o                         
   1   1  13        180.81        184.80        11.44 o                         
   3   1  13        371.99        358.63        11.93 o                         
   5   1  13          2.61         14.30        11.50 o                         
 -18   2  13        262.44        257.90        11.09 o                         
 -16   2  13        623.93        691.79        12.38 o                         
 -14   2  13        619.43        669.26        12.74 o                         
 -12   2  13        792.65        834.59        19.17 o                         
 -10   2  13        153.28        142.65         7.91 o                         
  -8   2  13        395.74        433.07         8.23 o                         
  -6   2  13        603.50        630.12        17.34 o                         
  -4   2  13        281.50        309.60        10.96 o                         
  -2   2  13        847.90        915.29        18.60 o                         
   0   2  13        865.28        900.99        12.70 o                         
   2   2  13        873.11        928.76        22.36 o                         
   4   2  13        494.97        489.25        12.86 o                         
   6   2  13        230.28        198.82        13.60 o                         
 -19   3  13         18.87         20.75        10.31 o                         
 -17   3  13        295.24        290.48        10.18 o                         
 -15   3  13         18.95         29.58         8.41 o                         
 -13   3  13         27.84         37.26         8.31 o                         
 -11   3  13       1241.15       1336.00        17.47 o                         
  -9   3  13         18.98         15.38         7.47 o                         
  -7   3  13        233.20        261.29         9.66 o                         
  -5   3  13         79.47         89.94         8.76 o                         
  -3   3  13        349.48        372.98        10.23 o                         
  -1   3  13         22.17         24.01         8.43 o                         
   1   3  13        286.49        337.50        10.72 o                         
   3   3  13         20.98         20.59         9.26 o                         
   5   3  13        538.60        508.44        20.01 o                         
 -18   4  13        179.74        170.51         9.47 o                         
 -16   4  13        663.87        695.29        26.74 o                         
 -14   4  13        263.28        264.43        11.54 o                         
 -12   4  13        843.21        938.36        17.77 o                         
 -10   4  13        390.55        376.15         8.17 o                         
  -8   4  13       2176.77       2229.57        40.40 o                         
  -6   4  13       2640.49       2617.96        50.01 o                         
  -4   4  13        591.39        590.62        11.83 o                         
  -2   4  13        431.98        448.30        12.02 o                         
   0   4  13         99.88        108.23         9.39 o                         
   2   4  13        460.16        484.61        15.29 o                         
   4   4  13        158.55        151.26        14.43 o                         
 -19   5  13        238.53        175.68        11.62 o                         
 -17   5  13        116.21        117.17         7.86 o                         
 -15   5  13         34.99         40.30         8.52 o                         
 -13   5  13        234.07        250.53         9.77 o                         
 -11   5  13         87.34         93.29         9.03 o                         
  -9   5  13        393.27        428.46        10.56 o                         
  -7   5  13        152.35        152.51         9.13 o                         
  -5   5  13        179.86        200.75         9.93 o                         
  -3   5  13         57.12         50.67         9.46 o                         
  -1   5  13        405.97        423.22        10.44 o                         
   1   5  13         47.23         50.44         9.24 o                         
   3   5  13        418.34        394.72        11.63 o                         
   5   5  13         53.94         47.05        11.49 o                         
 -18   6  13        259.65        219.57        12.06 o                         
 -16   6  13        243.67        244.29        10.44 o                         
 -14   6  13       1389.82       1438.22        32.46 o                         
 -12   6  13       1102.79       1099.57        19.97 o                         
 -10   6  13       3627.91       3619.52        72.15 o                         
  -8   6  13       1048.57        998.98        11.72 o                         
  -6   6  13        691.36        695.85        11.75 o                         
  -4   6  13       3048.83       3112.93        52.00 o                         
  -2   6  13       1528.76       1427.78        24.17 o                         
   0   6  13       1269.71       1318.55        22.94 o                         
   2   6  13        230.66        211.60        16.72 o                         
   4   6  13        146.34        127.40        10.06 o                         
 -17   7  13        125.74        116.08         8.65 o                         
 -15   7  13         12.64         28.10         7.83 o                         
 -13   7  13         12.37         15.02         7.36 o                         
 -11   7  13         28.99         44.13         9.14 o                         
  -9   7  13        246.39        281.34        12.72 o                         
  -7   7  13         11.74         13.37         9.55 o                         
  -5   7  13          0.29          1.66         9.80 o                         
  -3   7  13         22.84         32.15         9.18 o                         
  -1   7  13          8.65          0.73         9.02 o                         
   1   7  13        129.98        121.37         9.76 o                         
   3   7  13          0.81          2.43        11.13 o                         
 -16   8  13          5.67         17.55         9.12 o                         
 -14   8  13        165.92        195.07         9.73 o                         
 -12   8  13          3.97          5.79         7.85 o                         
 -10   8  13        901.35       1003.22        22.93 o                         
  -8   8  13         82.22        117.23        11.13 o                         
  -6   8  13         18.31         34.99         8.03 o                         
  -4   8  13        469.80        515.26        13.64 o                         
  -2   8  13          5.95         19.11        13.43 o                         
   0   8  13        177.71        189.90        10.64 o                         
   2   8  13         11.09         18.29         9.22 o                         
 -15   9  13         28.75         34.77         9.19 o                         
 -13   9  13         49.52         62.85         7.97 o                         
 -11   9  13         82.96         94.80         8.41 o                         
  -9   9  13         37.23         42.23         9.42 o                         
  -7   9  13        171.58        168.92         9.97 o                         
  -5   9  13        103.72         86.68        10.23 o                         
  -3   9  13          4.21          7.29         7.96 o                         
  -1   9  13          1.11         17.17        10.00 o                         
   1   9  13         67.60         71.47         9.43 o                         
 -14  10  13          0.81         18.74         8.33 o                         
 -12  10  13        494.10        493.09        22.48 o                         
 -10  10  13          1.92          7.20         7.81 o                         
  -8  10  13        492.95        533.01        41.50 o                         
  -6  10  13        516.61        545.83        10.48 o                         
  -4  10  13          3.05          4.41         9.12 o                         
  -2  10  13        141.56        187.93        10.56 o                         
   0  10  13          0.58          8.35         8.69 o                         
 -13  11  13         13.20         13.43         7.33 o                         
 -11  11  13         19.62         31.03         9.39 o                         
  -9  11  13         17.63         27.34        11.01 o                         
  -7  11  13          0.42         21.44         9.91 o                         
  -5  11  13          0.09         14.13         8.23 o                         
  -3  11  13         26.69         29.05        10.72 o                         
  -1  11  13         95.50        123.76        11.64 o                         
 -12  12  13        266.87        259.01        19.72 o                         
 -10  12  13         52.01         34.40        11.19 o                         
  -8  12  13        183.50        173.99         9.86 o                         
  -6  12  13        209.38        197.65        18.27 o                         
  -4  12  13          1.98          7.93        11.65 o                         
  -2  12  13        285.01        248.39        14.47 o                         
  -7  13  13         10.72          6.36        11.16 o                         
 -18   0  14       1436.87       1294.91        39.58 o                         
 -16   0  14        351.99        394.94        14.66 o                         
 -14   0  14       1377.60       1478.21        16.14 o                         
 -12   0  14         47.64         76.14        13.43 o                         
 -10   0  14       1263.82       1348.37        49.37 o                         
  -8   0  14       5663.69       5949.05       146.69 o                         
  -6   0  14       3977.30       4273.72       190.30 o                         
  -4   0  14       1421.68       1611.33       105.67 o                         
  -2   0  14         64.87        102.64        12.91 o                         
   0   0  14       1801.14       1867.29       116.32 o                         
   2   0  14        958.77       1044.58       122.50 o                         
   4   0  14       1629.99       1600.83       118.54 o                         
 -19   1  14        208.16        169.55        12.80 o                         
 -17   1  14        476.26        444.75        11.00 o                         
 -15   1  14        294.94        297.10         8.36 o                         
 -13   1  14        159.61        154.10         7.16 o                         
 -11   1  14         77.95         92.85         8.59 o                         
  -9   1  14         28.18         44.70         8.13 o                         
  -7   1  14         18.11         22.81         7.62 o                         
  -5   1  14          0.36          1.96         8.69 o                         
  -3   1  14        164.99        158.88        13.29 o                         
  -1   1  14        228.18        219.63        14.07 o                         
   1   1  14        386.17        367.67        12.72 o                         
   3   1  14        411.60        389.27        23.43 o                         
   5   1  14        196.80        168.81        13.64 o                         
 -18   2  14         31.38         32.19         8.01 o                         
 -16   2  14         50.06         37.89         7.56 o                         
 -14   2  14        943.96       1003.75        28.52 o                         
 -12   2  14          1.16          8.36         6.73 o                         
 -10   2  14        213.45        227.62         9.29 o                         
  -8   2  14         12.74         36.51         8.46 o                         
  -6   2  14          2.94         14.22         9.08 o                         
  -4   2  14        287.49        315.45         9.96 o                         
  -2   2  14          3.82         21.95         8.96 o                         
   0   2  14        452.58        456.74        16.17 o                         
   2   2  14         38.16         37.59         9.32 o                         
   4   2  14         21.39         30.22         9.34 o                         
 -19   3  14         78.03         60.74         9.76 o                         
 -17   3  14        327.51        303.27        13.84 o                         
 -15   3  14         52.73         34.53         7.34 o                         
 -13   3  14        267.94        280.27         9.99 o                         
 -11   3  14          6.79         20.38         8.33 o                         
  -9   3  14          0.42          9.00         7.96 o                         
  -7   3  14          9.75         14.50         8.98 o                         
  -5   3  14         13.70         17.39         8.44 o                         
  -3   3  14         41.81         59.86         9.24 o                         
  -1   3  14        141.53        145.58         9.48 o                         
   1   3  14         12.34         13.95        10.03 o                         
   3   3  14        150.37        133.12        10.86 o                         
 -18   4  14        231.00        228.34        15.31 o                         
 -16   4  14        996.77        982.83        24.56 o                         
 -14   4  14        336.63        352.03         9.76 o                         
 -12   4  14       2418.74       2527.11        65.99 o                         
 -10   4  14       1427.49       1562.05        25.08 o                         
  -8   4  14        975.47       1010.45        11.56 o                         
  -6   4  14       1327.36       1422.54        36.03 o                         
  -4   4  14        998.03       1062.77        19.54 o                         
  -2   4  14       2492.20       2363.77        61.71 o                         
   0   4  14        395.63        393.48        21.98 o                         
   2   4  14        859.73        815.17        37.22 o                         
   4   4  14        302.04        251.00        17.73 o                         
 -17   5  14          7.27         14.11        10.27 o                         
 -15   5  14          8.26          3.12         8.41 o                         
 -13   5  14        178.64        208.95        13.49 o                         
 -11   5  14          7.10          2.50         7.69 o                         
  -9   5  14        200.67        218.24         9.30 o                         
  -7   5  14          3.33         14.33         9.64 o                         
  -5   5  14        160.23        166.44        12.04 o                         
  -3   5  14          9.32         23.68         8.54 o                         
  -1   5  14        135.38        168.78         9.86 o                         
   1   5  14         36.28         37.79         8.79 o                         
   3   5  14          0.01          4.50        10.06 o                         
 -18   6  14         84.26         86.69         8.06 o                         
 -16   6  14        501.13        475.33        24.51 o                         
 -14   6  14          8.47         27.64         8.72 o                         
 -12   6  14        695.15        704.18        25.88 o                         
 -10   6  14         87.15         98.13        10.26 o                         
  -8   6  14        194.58        210.49        12.04 o                         
  -6   6  14        273.07        266.40         9.37 o                         
  -4   6  14         53.36         70.10        10.30 o                         
  -2   6  14        391.62        358.32        10.34 o                         
   0   6  14          1.71          0.74        10.82 o                         
   2   6  14        169.13        169.93        10.70 o                         
 -17   7  14         46.67         48.54         7.44 o                         
 -15   7  14        334.89        357.19        10.67 o                         
 -13   7  14         18.13         15.14         8.41 o                         
 -11   7  14        695.66        762.91        14.30 o                         
  -9   7  14         28.60         30.42         9.21 o                         
  -7   7  14          0.01         13.30         8.96 o                         
  -5   7  14          0.26          3.18         9.81 o                         
  -3   7  14        357.17        402.29        12.62 o                         
  -1   7  14          1.99          5.16        11.01 o                         
   1   7  14        201.13        208.72        16.67 o                         
 -16   8  14         37.17         43.10        10.18 o                         
 -14   8  14        240.23        182.60         9.22 o                         
 -12   8  14         33.78         27.41         7.65 o                         
 -10   8  14        708.65        653.74        12.03 o                         
  -8   8  14        253.50        222.84        12.07 o                         
  -6   8  14        163.43        147.55        10.22 o                         
  -4   8  14        524.64        451.71        14.30 o                         
  -2   8  14          4.10          6.47         9.03 o                         
   0   8  14        111.36         70.94         9.45 o                         
   2   8  14          9.73         11.28        10.75 o                         
 -15   9  14          0.05          8.23         7.33 o                         
 -13   9  14        271.58        260.19        16.84 o                         
 -11   9  14          0.04          9.27         9.03 o                         
  -9   9  14         85.29        109.66        13.14 o                         
  -7   9  14          4.43         19.98         8.15 o                         
  -5   9  14        228.75        222.67         9.99 o                         
  -3   9  14         14.76         -5.45        10.95 o                         
  -1   9  14        493.72        477.37        32.86 o                         
   1   9  14          8.72         -1.08         8.86 o                         
 -14  10  14        957.97        892.53        47.01 o                         
 -12  10  14        294.16        299.53        12.30 o                         
 -10  10  14        375.84        368.67        19.14 o                         
  -8  10  14          7.89         13.32         9.98 o                         
  -6  10  14         37.43         53.51         9.14 o                         
  -4  10  14        542.21        507.57        19.64 o                         
  -2  10  14        581.48        518.05        13.86 o                         
 -11  11  14        236.50        198.14         9.69 o                         
  -9  11  14         14.54         14.80        11.02 o                         
  -7  11  14          1.56          1.34        10.57 o                         
  -5  11  14          4.92          7.49         8.07 o                         
  -3  11  14        238.29        203.39        12.07 o                         
  -8  12  14          6.52         22.59        10.06 o                         
  -6  12  14          9.45         13.63         9.18 o                         
 -19   1  15          9.44         20.91         8.68 o                         
 -17   1  15        275.44        265.44         9.26 o                         
 -15   1  15         44.02         59.41         7.58 o                         
 -13   1  15         42.52         51.91         6.99 o                         
 -11   1  15          2.19         10.56         8.95 o                         
  -9   1  15        109.26        136.79         7.78 o                         
  -7   1  15        144.06        176.05         8.97 o                         
  -5   1  15        154.49        188.39         9.07 o                         
  -3   1  15         82.91         90.91        11.26 o                         
  -1   1  15         80.34         74.87        10.33 o                         
   1   1  15         68.36         66.56         9.11 o                         
   3   1  15          0.74         12.31        10.24 o                         
 -18   2  15        402.64        387.75        19.17 o                         
 -16   2  15        816.84        836.99        23.02 o                         
 -14   2  15       1327.12       1425.16        28.88 o                         
 -12   2  15       1073.53       1116.08        17.41 o                         
 -10   2  15       1092.72       1231.55        15.84 o                         
  -8   2  15       1805.97       1860.75        21.44 o                         
  -6   2  15       1651.42       1915.20        37.15 o                         
  -4   2  15        994.84       1124.72        20.32 o                         
  -2   2  15       1485.54       1588.91        49.63 o                         
   0   2  15       1081.95       1086.91        36.86 o                         
   2   2  15        528.51        522.12        35.29 o                         
 -17   3  15         21.89         25.29        10.03 o                         
 -15   3  15        467.71        458.02         9.39 o                         
 -13   3  15         10.97         15.07         8.27 o                         
 -11   3  15          9.85         32.49         7.13 o                         
  -9   3  15         44.81         69.76         8.85 o                         
  -7   3  15        147.72        173.39         8.40 o                         
  -5   3  15        129.20        162.60         9.58 o                         
  -3   3  15        140.97        137.88         9.06 o                         
  -1   3  15         51.25         43.29         8.73 o                         
   1   3  15        126.79        104.39         9.13 o                         
   3   3  15        162.00        144.78        11.36 o                         
 -18   4  15         43.46         35.49         9.55 o                         
 -16   4  15         65.65         66.74         9.94 o                         
 -14   4  15         61.35         77.29         8.09 o                         
 -12   4  15         62.92         91.65         9.68 o                         
 -10   4  15          1.55         16.69         7.45 o                         
  -8   4  15          2.62          4.96         8.34 o                         
  -6   4  15          1.99         12.12         9.10 o                         
  -4   4  15        108.96        134.27         8.25 o                         
  -2   4  15        103.85        133.35        10.42 o                         
   0   4  15          3.88         13.93         8.03 o                         
   2   4  15         35.42         34.45         9.55 o                         
 -17   5  15        372.47        308.53        11.60 o                         
 -15   5  15         13.44         16.37         9.59 o                         
 -13   5  15        161.11        176.92         9.00 o                         
 -11   5  15         23.95         38.90         8.56 o                         
  -9   5  15         13.08         11.02         8.34 o                         
  -7   5  15         21.20         34.53         9.11 o                         
  -5   5  15        184.99        183.56         8.85 o                         
  -3   5  15          2.80         11.57         7.73 o                         
  -1   5  15        152.16        127.70         8.46 o                         
   1   5  15        138.43        128.37         9.73 o                         
 -16   6  15         68.00         71.60         8.79 o                         
 -14   6  15         60.04         67.30         9.18 o                         
 -12   6  15        283.26        287.63         9.36 o                         
 -10   6  15        228.53        203.39        12.14 o                         
  -8   6  15          2.11         11.91         7.81 o                         
  -6   6  15          9.76         22.72         8.13 o                         
  -4   6  15        554.37        588.88        14.61 o                         
  -2   6  15         36.01         47.84         9.46 o                         
   0   6  15         38.90         42.90        11.31 o                         
 -15   7  15        111.73        102.37         8.39 o                         
 -13   7  15          7.75         17.85         8.97 o                         
 -11   7  15         53.65         53.52        11.20 o                         
  -9   7  15         48.53         43.97         8.86 o                         
  -7   7  15        138.00        159.23         9.83 o                         
  -5   7  15         24.26         17.57         8.23 o                         
  -3   7  15        138.90        115.05         9.04 o                         
  -1   7  15          9.34         21.21        11.57 o                         
   1   7  15         13.23          4.51         8.66 o                         
 -14   8  15        204.29        184.56        18.96 o                         
 -12   8  15        173.35        131.84         7.69 o                         
 -10   8  15        188.96        164.53        11.44 o                         
  -8   8  15        129.40        140.75        18.34 o                         
  -6   8  15         70.34         57.23        11.64 o                         
  -4   8  15        300.16        263.58        12.12 o                         
  -2   8  15        110.48         85.25         9.64 o                         
   0   8  15         74.76         44.38        10.63 o                         
 -13   9  15         63.41         52.88         8.54 o                         
 -11   9  15         20.15         16.53         9.06 o                         
  -9   9  15          0.12         -0.35         9.02 o                         
  -7   9  15          0.02         -7.03        10.01 o                         
  -5   9  15         52.11         39.49         9.36 o                         
  -3   9  15          0.60         14.33         9.86 o                         
 -12  10  15         13.29         24.50        10.43 o                         
 -10  10  15         22.47         22.94        14.79 o                         
  -8  10  15          2.65         14.66         9.38 o                         
  -6  10  15         15.81         33.96        11.20 o                         
  -4  10  15        143.03         99.11         9.28 o                         
  -9  11  15          0.55         12.04         8.50 o                         
  -7  11  15          5.50          6.21        10.14 o                         
 -18   0  16       1533.24       1119.55        76.99 o                         
 -16   0  16        300.41        343.40        36.37 o                         
 -14   0  16       1423.74       1365.99        24.01 o                         
 -12   0  16       1030.32       1075.90        26.69 o                         
 -10   0  16        716.25        755.32        56.81 o                         
  -8   0  16       4840.27       4855.21       224.51 o                         
  -6   0  16        858.08        880.44        13.43 o                         
  -4   0  16        801.74        840.56        16.77 o                         
  -2   0  16       1496.51       1466.82        44.79 o                         
   0   0  16        158.06        170.08        16.80 o                         
 -17   1  16         26.01         32.11         8.72 o                         
 -15   1  16         12.87         17.44         6.79 o                         
 -13   1  16         43.02         40.01         8.63 o                         
 -11   1  16         37.86         36.58         7.59 o                         
  -9   1  16         85.80         74.93         7.88 o                         
  -7   1  16        379.10        369.28        10.30 o                         
  -5   1  16        156.91        133.64        10.30 o                         
  -3   1  16         45.12         35.88        11.38 o                         
  -1   1  16         10.99         37.43        10.63 o                         
   1   1  16         37.37         25.42        10.20 o                         
 -18   2  16        125.98         98.26         9.56 o                         
 -16   2  16         52.64         39.10         8.23 o                         
 -14   2  16          9.25         15.39         8.04 o                         
 -12   2  16          3.68          8.88         6.90 o                         
 -10   2  16        685.95        661.22        17.27 o                         
  -8   2  16        237.10        236.26        13.57 o                         
  -6   2  16        665.72        642.58        10.86 o                         
  -4   2  16         17.34         23.94         8.59 o                         
  -2   2  16          0.87         -5.33        10.48 o                         
   0   2  16         57.19         61.39        10.45 o                         
 -17   3  16         17.18         20.27         9.08 o                         
 -15   3  16          1.30         11.40         7.56 o                         
 -13   3  16         32.15         22.05         7.83 o                         
 -11   3  16         88.70         94.53         9.42 o                         
  -9   3  16         29.73         24.36         8.53 o                         
  -7   3  16         10.09         12.43         9.27 o                         
  -5   3  16         32.40         37.73         8.19 o                         
  -3   3  16         14.12         17.32         8.96 o                         
  -1   3  16         18.65         17.00         8.73 o                         
   1   3  16          0.36          3.36         9.39 o                         
 -16   4  16        756.49        652.90        36.88 o                         
 -14   4  16        211.21        253.71         8.98 o                         
 -12   4  16        414.13        432.26        14.64 o                         
 -10   4  16        697.00        753.70        10.22 o                         
  -8   4  16         72.13         55.49        10.29 o                         
  -6   4  16        709.15        743.68        31.60 o                         
  -4   4  16        485.83        499.89        18.46 o                         
  -2   4  16        124.41        138.67        12.43 o                         
   0   4  16        789.50        634.37        37.09 o                         
 -15   5  16          0.06          9.08         8.42 o                         
 -13   5  16         60.03         60.49         8.11 o                         
 -11   5  16         16.53         38.86         7.85 o                         
  -9   5  16        127.89        133.17         8.82 o                         
  -7   5  16         74.28         83.11         8.13 o                         
  -5   5  16          9.13         25.91        10.00 o                         
  -3   5  16         24.83         26.36         9.36 o                         
  -1   5  16          8.15          6.92         9.76 o                         
 -16   6  16         85.85         50.06         8.82 o                         
 -14   6  16         14.63         22.39         7.86 o                         
 -12   6  16         26.05         31.99         8.39 o                         
 -10   6  16        388.68        318.20        12.06 o                         
  -8   6  16        127.62        142.15         8.83 o                         
  -6   6  16        299.84        221.31         9.53 o                         
  -4   6  16         22.50         28.93         9.37 o                         
  -2   6  16          8.80         10.40         9.55 o                         
 -15   7  16         10.54         15.35         8.59 o                         
 -13   7  16          5.18          3.55         9.95 o                         
 -11   7  16         34.84         47.40        10.36 o                         
  -9   7  16         12.68         23.48         9.06 o                         
  -7   7  16         18.98         30.84         9.31 o                         
  -5   7  16         28.96         39.17         9.27 o                         
  -3   7  16         23.28         33.58        11.44 o                         
 -14   8  16         13.59          7.35         8.11 o                         
 -12   8  16          1.86          6.20         8.51 o                         
 -10   8  16         75.28         55.28        11.50 o                         
  -8   8  16         88.87         67.14        18.43 o                         
  -6   8  16         94.45         79.06         9.22 o                         
  -4   8  16          5.10         -1.48         9.94 o                         
 -11   9  16          0.97          6.80         9.09 o                         
  -9   9  16        116.58        119.11        10.66 o                         
  -7   9  16         52.66         55.06         9.73 o                         
  -5   9  16         11.03         22.13        11.50 o                         
 -17   1  17          9.67         15.78         8.76 o                         
 -15   1  17          0.15          6.16         7.68 o                         
 -13   1  17        137.33        147.44         8.89 o                         
 -11   1  17         30.68         37.72         7.34 o                         
  -9   1  17        110.58        124.93         7.29 o                         
  -7   1  17          5.87         13.63         7.95 o                         
  -5   1  17          4.57          6.20        10.22 o                         
  -3   1  17         21.04         28.59         8.59 o                         
  -1   1  17         64.66         75.54         9.93 o                         
 -16   2  17        264.73        240.61         9.93 o                         
 -14   2  17        403.71        414.36        12.95 o                         
 -12   2  17        549.46        566.87        19.14 o                         
 -10   2  17        994.61       1014.54        32.13 o                         
  -8   2  17       1127.94       1128.73        25.38 o                         
  -6   2  17        520.40        492.33        13.83 o                         
  -4   2  17        311.62        291.09        11.19 o                         
  -2   2  17        201.96        163.35         9.16 o                         
 -15   3  17         68.78         79.29         8.36 o                         
 -13   3  17          5.94         -1.75         6.63 o                         
 -11   3  17        154.08        165.65         8.02 o                         
  -9   3  17         54.56         52.52         7.16 o                         
  -7   3  17         23.60         21.58        10.01 o                         
  -5   3  17         10.70         14.86         8.31 o                         
  -3   3  17        102.19        112.12         9.85 o                         
  -1   3  17         21.16         11.39        10.56 o                         
 -16   4  17         14.00          8.78         8.07 o                         
 -14   4  17         17.75         28.90         7.06 o                         
 -12   4  17         45.91         37.08         7.16 o                         
 -10   4  17          0.51          7.99         7.81 o                         
  -8   4  17         34.39         34.71         8.49 o                         
  -6   4  17         29.88         16.08         9.10 o                         
  -4   4  17         16.13         37.49        10.08 o                         
  -2   4  17         53.14         45.88        10.55 o                         
 -15   5  17          0.02         11.46         9.10 o                         
 -13   5  17         76.78         72.74         8.38 o                         
 -11   5  17         30.90         37.42         8.23 o                         
  -9   5  17         24.97         29.20         8.22 o                         
  -7   5  17         19.84         20.92         8.56 o                         
  -5   5  17         38.30         43.88         9.54 o                         
  -3   5  17          5.83         17.24         9.36 o                         
 -14   6  17         12.33         12.56         8.57 o                         
 -12   6  17        149.20        149.68         8.86 o                         
 -10   6  17         30.63         37.13         9.28 o                         
  -8   6  17          0.95          9.83         7.93 o                         
  -6   6  17        123.35        135.47         9.93 o                         
  -4   6  17         38.03         43.88         8.96 o                         
 -13   7  17          0.10          9.59         8.64 o                         
 -11   7  17         21.80         22.08        10.16 o                         
  -9   7  17         35.07         22.52        12.29 o                         
  -7   7  17         52.82         46.53        10.33 o                         
  -5   7  17          0.12         -0.35         9.44 o                         
 -10   8  17        118.68         75.74        11.43 o                         
  -8   8  17         27.38         17.95        11.32 o                         
 -14   0  18        199.57        126.90        10.90 o                         
 -12   0  18        150.06        108.60        16.85 o                         
 -10   0  18         98.22         77.01        10.42 o                         
  -8   0  18         50.63         46.18        13.05 o                         
  -6   0  18        200.53        157.40        20.07 o                         
  -4   0  18        166.20        102.80         9.99 o                         
 -15   1  18         66.89         52.75         8.17 o                         
 -13   1  18         13.79         21.34         8.71 o                         
 -11   1  18          2.38         11.85         6.72 o                         
  -9   1  18          2.10          1.02         9.26 o                         
  -7   1  18          7.08         13.00         9.29 o                         
  -5   1  18         12.16         15.26         8.16 o                         
 -14   2  18         56.33         35.80         7.31 o                         
 -12   2  18          2.72         -7.56         7.56 o                         
 -10   2  18        236.05        222.31        15.94 o                         
  -8   2  18        115.47         89.39         8.12 o                         
  -6   2  18          0.19          9.99        11.34 o                         
  -4   2  18         41.74         28.52        10.44 o                         
 -13   3  18          1.33         15.31         8.06 o                         
 -11   3  18         11.06         16.91         7.16 o                         
  -9   3  18          4.88          1.40         7.59 o                         
  -7   3  18          7.83         12.45         8.62 o                         
  -5   3  18         17.57         16.97         8.83 o                         
 -14   4  18        125.53         98.70         9.05 o                         
 -12   4  18         99.51         89.21         8.76 o                         
 -10   4  18         95.83         86.90         9.26 o                         
  -8   4  18        159.35        125.40         9.26 o                         
  -6   4  18         76.90         63.29         9.69 o                         
 -13   5  18         75.37         54.71         8.79 o                         
 -11   5  18          4.45         10.10         7.53 o                         
  -9   5  18          4.83         21.94        10.04 o                         
  -7   5  18          4.44         18.15        10.34 o                         
 -10   6  18         58.46         65.73         9.47 o                         
  -8   6  18        106.43        100.70         9.79 o                         
 -11   1  19         25.59         26.15         8.16 o                         
  -9   1  19         16.47         20.69         9.00 o                         
 -10   2  19         84.11         50.00         7.53 o                         
                                                                                
